# Supplementary material for: 2-(3,4-Dichloro­phen­yl)-N-(1,5-dimethyl-3-oxo-2-phenyl-2,3-dihydro-1H-pyrazol-4-yl)acetamide
Source: Acta Crystallogr Sect E Struct Rep Online. 2013 Feb 20;69(Pt 3):o402–3. doi: 10.1107/S1600536813002341 (PMC3588482; doi:10.1107/S1600536813002341)
Supplement: Supplementary file 1 [file e-69-0o402-sup1.cif]

##############################################################################
#                                                                            #
# This CIF contains the data in a paper accepted for publication in          #
# Acta Crystallographica Section E. It conforms to the requirements of       #
# Notes for Authors for Acta Crystallographica Section E, and has been       #
# peer reviewed under the auspices of the IUCr Commission on Journals.       #
#                                                                            #
# Full details of the Crystallographic Information File format               #
# are given in the paper "The Crystallographic Information File (CIF):       #
# a New Standard Archive File for Crystallography" by S. R. Hall, F. H.      #
# Allen and I. D. Brown [Acta Cryst. (1991), A47, 655-685].                  #
#                                                                            #
# The current version of the core CIF dictionary is obtainable from          #
# ftp://ftp.iucr.org/pub/cif_core.dic.                                       #
#                                                                            #
# Software is freely available for graphical display of the structure(s)     #
# in this CIF. For information consult the CIF software page                 #
# http://www.iucr.org/resources/cif/software.                                #
#                                                                            #
# This file may be used for bona fide research purposes within the           #
# scientific community so long as proper attribution is given to the journal # 
# article from which it was obtained.                                        #
#                                                                            #
##############################################################################
data_I
_audit_creation_method     SHELXL-97
_chemical_name_systematic
;
2-(3,4-Dichlorophenyl)-<i>N</i>-(1,5-dimethyl-3-oxo-2-phenyl-2,3-dihydro-
1<i>H</i>-pyrazol-4-yl)acetamide
;
_chemical_name_common     ?
_chemical_formula_moiety     'C19 H17 Cl2 N3 O2'
_chemical_formula_sum     'C19 H17 Cl2 N3 O2'
_chemical_formula_iupac     'C19 H17 Cl2 N3 O2'
_chemical_formula_weight     390.26
_chemical_melting_point     ?
_symmetry_cell_setting     monoclinic
_symmetry_space_group_name_H-M     'P 21/c'
_symmetry_space_group_name_Hall     '-P 2ybc'
loop_
    _symmetry_equiv_pos_as_xyz
    'x, y, z'
    '-x, y+1/2, -z+1/2'
    '-x, -y, -z'
    'x, -y-1/2, z-1/2'
_cell_length_a     17.2064(8)
_cell_length_b     20.7984(9)
_cell_length_c     15.6102(7)
_cell_angle_alpha     90.00
_cell_angle_beta     101.213(4)
_cell_angle_gamma     90.00
_cell_volume     5479.7(4)
_cell_formula_units_Z     12
_cell_measurement_reflns_used     4632
_cell_measurement_theta_min     3.1025
_cell_measurement_theta_max     37.5788
_cell_measurement_temperature     123(2)
_exptl_crystal_description     prism
_exptl_crystal_colour     colorless
_exptl_crystal_size_max     0.51
_exptl_crystal_size_mid     0.34
_exptl_crystal_size_min     0.095
_exptl_crystal_density_diffrn     1.419
_exptl_crystal_density_meas     ?
_exptl_crystal_density_method     'not measured'
_exptl_crystal_F_000     2424
_exptl_absorpt_coefficient_mu     0.374
_exptl_absorpt_correction_type     analytical
_exptl_absorpt_process_details
;
[CrysAlis PRO (Agilent, 2011)
based on expressions derived by Clark & Reid (1995)]
;
_exptl_absorpt_correction_T_min     0.743
_exptl_absorpt_correction_T_max     0.932
_exptl_special_details
;
 Analytical numeric absorption correction using a multifaceted crystal
model based on expressions derived by R.C. Clark & J.S. Reid.
(Clark, R. C. & Reid, J. S. (1995). Acta Cryst. A51, 887-897)
;
_diffrn_ambient_temperature     123(2)
_diffrn_radiation_type     MoK\a
_diffrn_radiation_wavelength     0.71073
_diffrn_radiation_source     'Enhance (Mo) X-ray Source'
_diffrn_radiation_monochromator     graphite
_diffrn_measurement_device_type     'Agilent Xcalibur (Ruby, Gemini)'
_diffrn_measurement_method     '\w scans'
_diffrn_detector_area_resol_mean     10.5081
_diffrn_reflns_number     54403
_diffrn_reflns_av_R_equivalents     0.0755
_diffrn_reflns_av_sigmaI/netI     0.1348
_diffrn_reflns_theta_min     3.11
_diffrn_reflns_theta_max     37.66
_diffrn_reflns_theta_full     25.50
_diffrn_measured_fraction_theta_max     0.943
_diffrn_measured_fraction_theta_full     0.998
_diffrn_reflns_limit_h_min     -28
_diffrn_reflns_limit_h_max     25
_diffrn_reflns_limit_k_min     -35
_diffrn_reflns_limit_k_max     25
_diffrn_reflns_limit_l_min     -26
_diffrn_reflns_limit_l_max     23
_diffrn_standards_number     ?
_diffrn_standards_interval_count     ?
_diffrn_standards_interval_time     ?
_diffrn_standards_decay_%     ?
_refine_special_details
;
Refinement of <i>F</i>^2^ against ALL reflections. The weighted <i>R</i>-factor
<i>wR</i> and goodness of fit <i>S</i> are based on <i>F</i>^2^, conventional
<i>R</i>-factors <i>R</i> are based on <i>F</i>, with <i>F</i> set to zero for
negative <i>F</i>^2^. The threshold expression of <i>F</i>^2^ >
\s(<i>F</i>^2^) is used only for calculating <i>R</i>-factors(gt) <i>etc</i>.
and is not relevant to the choice of reflections for refinement.
<i>R</i>-factors based on <i>F</i>^2^ are statistically about twice as large
as those based on <i>F</i>, and <i>R</i>- factors based on ALL data will be
even larger.
;
_reflns_number_total     27521
_reflns_number_gt     11938
_reflns_threshold_expression     >2sigma(I)
_refine_ls_structure_factor_coef     Fsqd
_refine_ls_matrix_type     full
_refine_ls_R_factor_all     0.2322
_refine_ls_R_factor_gt     0.1194
_refine_ls_wR_factor_gt     0.2654
_refine_ls_wR_factor_ref     0.3448
_refine_ls_goodness_of_fit_ref     1.024
_refine_ls_restrained_S_all     1.024
_refine_ls_number_reflns     27521
_refine_ls_number_parameters     709
_refine_ls_number_restraints     0
_refine_ls_hydrogen_treatment     constr
_refine_ls_weighting_scheme     calc
_refine_ls_weighting_details
                 'calc w=1/[\s^2^(Fo^2^)+(0.1574P)^2^] where P=(Fo^2^+2Fc^2^)/3'
_atom_sites_solution_hydrogens     geom
_atom_sites_solution_primary     direct
_atom_sites_solution_secondary     difmap
_refine_ls_shift/su_max     0.001
_refine_ls_shift/su_mean     0.000
_refine_diff_density_max     3.461
_refine_diff_density_min     -0.842
_refine_ls_extinction_method     none
_refine_ls_extinction_coef     ?
loop_
    _atom_type_symbol
    _atom_type_description
    _atom_type_scat_dispersion_real
    _atom_type_scat_dispersion_imag
    _atom_type_scat_source
    'C' 'C' 0.0033 0.0016
                         'International Tables Vol C Tables 4.2.6.8 and 6.1.1.4'
    'H' 'H' 0.0000 0.0000
                         'International Tables Vol C Tables 4.2.6.8 and 6.1.1.4'
    'N' 'N' 0.0061 0.0033
                         'International Tables Vol C Tables 4.2.6.8 and 6.1.1.4'
    'O' 'O' 0.0106 0.0060
                         'International Tables Vol C Tables 4.2.6.8 and 6.1.1.4'
    'Cl' 'Cl' 0.1484 0.1585
                         'International Tables Vol C Tables 4.2.6.8 and 6.1.1.4'
_computing_data_collection
;
CrysAlisPro (Agilent, 2011)
;
_computing_cell_refinement
;
CrysAlisPro (Agilent, 2011)
;
_computing_data_reduction
;
CrysAlisPro (Agilent, 2011)
;
_computing_structure_solution     'SHELXS97 (Sheldrick, 2008)'
_computing_structure_refinement     'SHELXL97 (Sheldrick, 2008)'
_computing_molecular_graphics     'SHELXTL (Sheldrick, 2008)'
_computing_publication_material     'SHELXTL (Sheldrick, 2008)'
loop_
    _atom_site_type_symbol
    _atom_site_label
    _atom_site_fract_x
    _atom_site_fract_y
    _atom_site_fract_z
    _atom_site_U_iso_or_equiv
    _atom_site_adp_type
    _atom_site_calc_flag
    _atom_site_refinement_flags
    _atom_site_occupancy
    _atom_site_symmetry_multiplicity
    _atom_site_disorder_assembly
    _atom_site_disorder_group
    Cl Cl1A 0.96725(6) 0.40403(6) 0.84456(8) 0.0462(3) Uani d . 1 1 . .
    Cl Cl2A 1.02211(6) 0.54928(7) 0.85730(7) 0.0502(3) Uani d . 1 1 . .
    O O1A 0.68657(13) 0.39601(11) 0.88454(14) 0.0210(4) Uani d . 1 1 . .
    O O2A 0.44835(12) 0.49727(10) 0.89719(13) 0.0174(4) Uani d . 1 1 . .
    N N1A 0.60317(14) 0.43172(11) 0.97043(16) 0.0157(4) Uani d . 1 1 . .
    H H1AA 0.5996 0.4529 1.0183 0.019 Uiso calc R 1 1 . .
    N N2A 0.44192(14) 0.33263(11) 0.85826(16) 0.0166(4) Uani d . 1 1 . .
    N N3A 0.40983(14) 0.39502(11) 0.84534(16) 0.0160(4) Uani d . 1 1 . .
    C C1A 0.80792(19) 0.48640(17) 0.9654(2) 0.0260(7) Uani d . 1 1 . .
    C C2A 0.85147(18) 0.44182(16) 0.9279(2) 0.0231(6) Uani d . 1 1 . .
    H H2AA 0.8365 0.3978 0.9258 0.028 Uiso calc R 1 1 . .
    C C3A 0.9165(2) 0.4607(2) 0.8933(2) 0.0343(8) Uani d . 1 1 . .
    C C4A 0.9403(2) 0.5249(2) 0.8975(2) 0.0342(8) Uani d . 1 1 . .
    C C5A 0.8975(2) 0.5697(2) 0.9352(3) 0.0380(9) Uani d . 1 1 . .
    H H5AA 0.9137 0.6134 0.9391 0.046 Uiso calc R 1 1 . .
    C C6A 0.8306(2) 0.55102(19) 0.9675(2) 0.0334(8) Uani d . 1 1 . .
    H H6AA 0.8005 0.5824 0.9910 0.040 Uiso calc R 1 1 . .
    C C7A 0.73992(18) 0.46564(17) 1.0061(2) 0.0234(6) Uani d . 1 1 . .
    H H7AA 0.7160 0.5044 1.0271 0.028 Uiso calc R 1 1 . .
    H H7AB 0.7610 0.4388 1.0578 0.028 Uiso calc R 1 1 . .
    C C8A 0.67481(16) 0.42806(14) 0.94674(17) 0.0152(5) Uani d . 1 1 . .
    C C9A 0.53436(15) 0.40317(13) 0.92196(17) 0.0143(5) Uani d . 1 1 . .
    C C10A 0.51996(16) 0.34018(13) 0.90096(17) 0.0142(5) Uani d . 1 1 . .
    C C11A 0.57441(18) 0.28372(14) 0.9175(2) 0.0201(5) Uani d . 1 1 . .
    H H11A 0.6141 0.2911 0.9708 0.030 Uiso calc R 1 1 . .
    H H11B 0.6011 0.2780 0.8680 0.030 Uiso calc R 1 1 . .
    H H11C 0.5438 0.2450 0.9246 0.030 Uiso calc R 1 1 . .
    C C12A 0.4225(2) 0.29090(15) 0.7810(2) 0.0230(6) Uani d . 1 1 . .
    H H12A 0.4475 0.2488 0.7943 0.034 Uiso calc R 1 1 . .
    H H12B 0.4422 0.3105 0.7322 0.034 Uiso calc R 1 1 . .
    H H12C 0.3649 0.2856 0.7649 0.034 Uiso calc R 1 1 . .
    C C13A 0.46347(16) 0.43918(13) 0.88913(17) 0.0136(5) Uani d . 1 1 . .
    C C14A 0.32692(17) 0.40479(15) 0.82140(18) 0.0172(5) Uani d . 1 1 . .
    C C15A 0.27399(19) 0.36295(17) 0.8493(2) 0.0234(6) Uani d . 1 1 . .
    H H15A 0.2926 0.3266 0.8841 0.028 Uiso calc R 1 1 . .
    C C16A 0.1929(2) 0.3754(2) 0.8251(2) 0.0332(8) Uani d . 1 1 . .
    H H16A 0.1561 0.3467 0.8431 0.040 Uiso calc R 1 1 . .
    C C17A 0.1657(2) 0.4279(2) 0.7762(3) 0.0367(9) Uani d . 1 1 . .
    H H17A 0.1104 0.4361 0.7615 0.044 Uiso calc R 1 1 . .
    C C18A 0.2186(2) 0.4698(2) 0.7476(2) 0.0334(8) Uani d . 1 1 . .
    H H18A 0.1993 0.5059 0.7127 0.040 Uiso calc R 1 1 . .
    C C19A 0.29997(18) 0.45836(16) 0.7703(2) 0.0223(6) Uani d . 1 1 . .
    H H19A 0.3365 0.4867 0.7513 0.027 Uiso calc R 1 1 . .
    Cl Cl1B 0.03779(6) 0.59135(6) 0.65631(7) 0.0425(3) Uani d . 1 1 . .
    Cl Cl2B -0.07149(5) 0.56646(5) 0.47093(8) 0.0413(3) Uani d . 1 1 . .
    O O1B 0.31484(12) 0.56614(11) 0.61156(14) 0.0214(4) Uani d . 1 1 . .
    O O2B 0.55541(12) 0.66284(9) 0.59479(13) 0.0168(4) Uani d . 1 1 . .
    N N1B 0.40028(14) 0.59847(11) 0.52644(15) 0.0149(4) Uani d . 1 1 . .
    H H1BA 0.4040 0.6174 0.4770 0.018 Uiso calc R 1 1 . .
    N N2B 0.56017(14) 0.50006(11) 0.64305(15) 0.0158(4) Uani d . 1 1 . .
    N N3B 0.59287(14) 0.56181(11) 0.65139(16) 0.0154(4) Uani d . 1 1 . .
    C C1B 0.18424(19) 0.62618(16) 0.4936(2) 0.0252(6) Uani d . 1 1 . .
    C C2B 0.15246(18) 0.61974(16) 0.5682(2) 0.0235(6) Uani d . 1 1 . .
    H H2BA 0.1846 0.6277 0.6239 0.028 Uiso calc R 1 1 . .
    C C3B 0.0743(2) 0.60175(17) 0.5619(2) 0.0291(7) Uani d . 1 1 . .
    C C4B 0.02603(19) 0.59001(16) 0.4803(2) 0.0282(7) Uani d . 1 1 . .
    C C5B 0.0574(2) 0.59658(19) 0.4055(3) 0.0339(8) Uani d . 1 1 . .
    H H5BA 0.0249 0.5893 0.3498 0.041 Uiso calc R 1 1 . .
    C C6B 0.1362(2) 0.61376(18) 0.4118(2) 0.0296(7) Uani d . 1 1 . .
    H H6BA 0.1578 0.6171 0.3604 0.035 Uiso calc R 1 1 . .
    C C7B 0.26904(18) 0.64545(17) 0.4993(2) 0.0266(7) Uani d . 1 1 . .
    H H7BA 0.2772 0.6885 0.5268 0.032 Uiso calc R 1 1 . .
    H H7BB 0.2797 0.6491 0.4394 0.032 Uiso calc R 1 1 . .
    C C8B 0.32919(16) 0.59851(14) 0.55152(18) 0.0159(5) Uani d . 1 1 . .
    C C9B 0.46845(16) 0.56950(13) 0.57595(17) 0.0136(5) Uani d . 1 1 . .
    C C10B 0.48187(16) 0.50685(13) 0.60107(18) 0.0147(5) Uani d . 1 1 . .
    C C11B 0.42690(18) 0.45144(14) 0.5903(2) 0.0196(5) Uani d . 1 1 . .
    H H11D 0.3853 0.4580 0.5385 0.029 Uiso calc R 1 1 . .
    H H11E 0.4028 0.4476 0.6420 0.029 Uiso calc R 1 1 . .
    H H11F 0.4562 0.4120 0.5832 0.029 Uiso calc R 1 1 . .
    C C12B 0.5825(2) 0.45914(14) 0.72096(19) 0.0218(6) Uani d . 1 1 . .
    H H12D 0.5588 0.4165 0.7090 0.033 Uiso calc R 1 1 . .
    H H12E 0.5633 0.4787 0.7701 0.033 Uiso calc R 1 1 . .
    H H12F 0.6403 0.4551 0.7357 0.033 Uiso calc R 1 1 . .
    C C13B 0.53967(16) 0.60554(13) 0.60611(17) 0.0133(5) Uani d . 1 1 . .
    C C14B 0.67664(17) 0.57215(14) 0.67190(18) 0.0167(5) Uani d . 1 1 . .
    C C15B 0.72831(19) 0.53193(17) 0.6391(2) 0.0251(6) Uani d . 1 1 . .
    H H15B 0.7090 0.4955 0.6048 0.030 Uiso calc R 1 1 . .
    C C16B 0.8090(2) 0.5461(2) 0.6575(3) 0.0346(8) Uani d . 1 1 . .
    H H16B 0.8452 0.5191 0.6356 0.042 Uiso calc R 1 1 . .
    C C17B 0.8366(2) 0.5992(2) 0.7076(3) 0.0343(8) Uani d . 1 1 . .
    H H17B 0.8916 0.6092 0.7187 0.041 Uiso calc R 1 1 . .
    C C18B 0.7847(2) 0.63768(19) 0.7415(2) 0.0300(7) Uani d . 1 1 . .
    H H18B 0.8043 0.6734 0.7770 0.036 Uiso calc R 1 1 . .
    C C19B 0.70414(17) 0.62481(16) 0.72430(19) 0.0209(6) Uani d . 1 1 . .
    H H19B 0.6684 0.6513 0.7477 0.025 Uiso calc R 1 1 . .
    Cl Cl1C 0.95668(6) 0.74477(6) 0.30440(7) 0.0418(3) Uani d . 1 1 . .
    Cl Cl2C 1.07466(6) 0.77783(5) 0.48017(8) 0.0445(3) Uani d . 1 1 . .
    O O1C 0.68889(12) 0.77189(11) 0.37835(14) 0.0199(4) Uani d . 1 1 . .
    O O2C 0.44782(12) 0.67409(10) 0.39335(13) 0.0177(4) Uani d . 1 1 . .
    N N1C 0.60697(14) 0.73495(12) 0.46543(16) 0.0165(4) Uani d . 1 1 . .
    H H1CA 0.6041 0.7136 0.5134 0.020 Uiso calc R 1 1 . .
    N N2C 0.44993(14) 0.83872(11) 0.35446(15) 0.0148(4) Uani d . 1 1 . .
    N N3C 0.41482(14) 0.77732(12) 0.34240(16) 0.0153(4) Uani d . 1 1 . .
    C C1C 0.82344(19) 0.71341(16) 0.4839(2) 0.0249(6) Uani d . 1 1 . .
    C C2C 0.85001(18) 0.71832(16) 0.4053(2) 0.0249(6) Uani d . 1 1 . .
    H H2CA 0.8151 0.7079 0.3521 0.030 Uiso calc R 1 1 . .
    C C3C 0.92665(19) 0.73824(17) 0.4035(2) 0.0279(7) Uani d . 1 1 . .
    C C4C 0.9792(2) 0.75366(17) 0.4810(3) 0.0304(7) Uani d . 1 1 . .
    C C5C 0.9537(2) 0.74789(18) 0.5595(3) 0.0317(8) Uani d . 1 1 . .
    H H5CA 0.9890 0.7571 0.6129 0.038 Uiso calc R 1 1 . .
    C C6C 0.8762(2) 0.72867(18) 0.5603(2) 0.0288(7) Uani d . 1 1 . .
    H H6CA 0.8591 0.7259 0.6145 0.035 Uiso calc R 1 1 . .
    C C7C 0.74038(17) 0.69158(16) 0.4860(2) 0.0232(6) Uani d . 1 1 . .
    H H7CA 0.7343 0.6877 0.5475 0.028 Uiso calc R 1 1 . .
    H H7CB 0.7319 0.6485 0.4589 0.028 Uiso calc R 1 1 . .
    C C8C 0.67712(16) 0.73747(13) 0.43810(18) 0.0158(5) Uani d . 1 1 . .
    C C9C 0.53850(16) 0.76571(13) 0.41904(17) 0.0134(5) Uani d . 1 1 . .
    C C10C 0.52724(16) 0.82917(13) 0.39794(17) 0.0143(5) Uani d . 1 1 . .
    C C11C 0.58400(17) 0.88362(14) 0.4159(2) 0.0187(5) Uani d . 1 1 . .
    H H11G 0.6231 0.8747 0.4692 0.028 Uiso calc R 1 1 . .
    H H11H 0.5552 0.9232 0.4236 0.028 Uiso calc R 1 1 . .
    H H11I 0.6112 0.8888 0.3667 0.028 Uiso calc R 1 1 . .
    C C12C 0.4357(2) 0.87879(15) 0.27529(19) 0.0226(6) Uani d . 1 1 . .
    H H12G 0.4607 0.9209 0.2886 0.034 Uiso calc R 1 1 . .
    H H12H 0.3785 0.8844 0.2549 0.034 Uiso calc R 1 1 . .
    H H12I 0.4584 0.8578 0.2296 0.034 Uiso calc R 1 1 . .
    C C13C 0.46585(16) 0.73144(14) 0.38594(17) 0.0146(5) Uani d . 1 1 . .
    C C14C 0.33155(17) 0.77181(15) 0.31674(19) 0.0183(5) Uani d . 1 1 . .
    C C15C 0.28252(19) 0.81775(18) 0.3418(2) 0.0266(7) Uani d . 1 1 . .
    H H15C 0.3044 0.8532 0.3768 0.032 Uiso calc R 1 1 . .
    C C16C 0.2006(2) 0.8117(2) 0.3154(3) 0.0416(10) Uani d . 1 1 . .
    H H16C 0.1665 0.8434 0.3318 0.050 Uiso calc R 1 1 . .
    C C17C 0.1691(2) 0.7599(2) 0.2656(3) 0.0464(11) Uani d . 1 1 . .
    H H17C 0.1133 0.7559 0.2476 0.056 Uiso calc R 1 1 . .
    C C18C 0.2190(2) 0.7133(2) 0.2414(2) 0.0358(9) Uani d . 1 1 . .
    H H18C 0.1968 0.6775 0.2076 0.043 Uiso calc R 1 1 . .
    C C19C 0.30039(18) 0.71880(16) 0.2661(2) 0.0222(6) Uani d . 1 1 . .
    H H19C 0.3344 0.6873 0.2492 0.027 Uiso calc R 1 1 . .
loop_
    _atom_site_aniso_label
    _atom_site_aniso_U_11
    _atom_site_aniso_U_22
    _atom_site_aniso_U_33
    _atom_site_aniso_U_12
    _atom_site_aniso_U_13
    _atom_site_aniso_U_23
    Cl1A 0.0284(5) 0.0573(7) 0.0586(7) -0.0007(4) 0.0225(5) -0.0106(5)
    Cl2A 0.0303(5) 0.0761(8) 0.0440(6) -0.0183(5) 0.0069(4) 0.0174(5)
    O1A 0.0171(9) 0.0288(12) 0.0183(9) -0.0018(8) 0.0063(8) -0.0073(9)
    O2A 0.0188(9) 0.0130(9) 0.0207(9) 0.0011(7) 0.0048(8) -0.0006(8)
    N1A 0.0146(10) 0.0155(11) 0.0174(10) -0.0014(8) 0.0038(8) -0.0040(9)
    N2A 0.0176(10) 0.0135(11) 0.0192(11) -0.0011(8) 0.0052(9) 0.0002(9)
    N3A 0.0152(10) 0.0132(11) 0.0194(11) -0.0019(8) 0.0027(9) -0.0005(9)
    C1A 0.0208(14) 0.0319(18) 0.0239(15) -0.0060(12) 0.0010(12) -0.0019(13)
    C2A 0.0154(12) 0.0251(15) 0.0290(15) -0.0030(11) 0.0047(11) 0.0008(13)
    C3A 0.0208(15) 0.052(2) 0.0297(17) -0.0008(15) 0.0039(13) 0.0015(17)
    C4A 0.0221(15) 0.051(2) 0.0276(16) -0.0131(15) 0.0010(13) 0.0110(16)
    C5A 0.038(2) 0.032(2) 0.043(2) -0.0128(16) 0.0051(17) 0.0101(17)
    C6A 0.0343(19) 0.0319(19) 0.0338(18) -0.0052(15) 0.0065(15) -0.0017(15)
    C7A 0.0182(13) 0.0321(17) 0.0197(13) -0.0086(12) 0.0035(11) -0.0027(12)
    C8A 0.0137(11) 0.0178(13) 0.0143(11) -0.0019(9) 0.0035(9) 0.0007(10)
    C9A 0.0125(10) 0.0147(12) 0.0158(11) 0.0010(9) 0.0030(9) 0.0013(10)
    C10A 0.0163(11) 0.0145(12) 0.0124(11) 0.0007(9) 0.0046(9) -0.0008(9)
    C11A 0.0212(13) 0.0168(13) 0.0239(14) 0.0001(10) 0.0082(11) 0.0010(11)
    C12A 0.0327(16) 0.0170(14) 0.0183(13) -0.0042(12) 0.0028(12) -0.0053(11)
    C13A 0.0144(11) 0.0131(12) 0.0137(11) -0.0005(9) 0.0038(9) -0.0001(9)
    C14A 0.0155(11) 0.0218(14) 0.0140(11) -0.0041(10) 0.0019(9) -0.0018(10)
    C15A 0.0210(14) 0.0300(16) 0.0190(13) -0.0073(12) 0.0031(11) 0.0016(12)
    C16A 0.0180(14) 0.051(2) 0.0321(17) -0.0102(14) 0.0073(13) 0.0029(17)
    C17A 0.0133(13) 0.059(3) 0.0374(19) -0.0007(15) 0.0029(13) 0.0074(18)
    C18A 0.0220(15) 0.041(2) 0.0350(18) 0.0077(14) 0.0009(14) 0.0092(16)
    C19A 0.0180(13) 0.0274(16) 0.0212(13) 0.0014(11) 0.0035(11) 0.0024(12)
    Cl1B 0.0258(4) 0.0647(7) 0.0410(5) 0.0036(4) 0.0167(4) 0.0069(5)
    Cl2B 0.0203(4) 0.0342(5) 0.0670(7) 0.0011(3) 0.0027(4) 0.0015(5)
    O1B 0.0162(9) 0.0290(12) 0.0198(10) -0.0004(8) 0.0057(8) 0.0062(9)
    O2B 0.0181(9) 0.0124(9) 0.0208(9) -0.0001(7) 0.0056(8) 0.0011(8)
    N1B 0.0141(10) 0.0167(11) 0.0146(10) 0.0005(8) 0.0046(8) 0.0048(9)
    N2B 0.0175(10) 0.0117(10) 0.0178(10) -0.0001(8) 0.0025(9) 0.0008(9)
    N3B 0.0126(9) 0.0137(10) 0.0189(10) 0.0009(8) 0.0007(8) 0.0004(9)
    C1B 0.0196(14) 0.0250(16) 0.0308(16) 0.0074(12) 0.0042(12) 0.0083(13)
    C2B 0.0170(13) 0.0286(16) 0.0253(14) 0.0057(11) 0.0048(11) 0.0009(13)
    C3B 0.0211(15) 0.0292(17) 0.0376(18) 0.0044(13) 0.0069(13) 0.0045(15)
    C4B 0.0174(13) 0.0233(16) 0.0427(19) 0.0032(11) 0.0028(13) 0.0007(15)
    C5B 0.0255(16) 0.036(2) 0.0376(19) 0.0051(14) -0.0010(15) -0.0018(16)
    C6B 0.0270(16) 0.0317(18) 0.0294(16) 0.0054(13) 0.0040(14) 0.0027(14)
    C7B 0.0188(14) 0.0279(16) 0.0343(17) 0.0064(12) 0.0080(12) 0.0146(14)
    C8B 0.0137(11) 0.0172(13) 0.0167(12) -0.0007(9) 0.0027(9) 0.0027(10)
    C9B 0.0136(11) 0.0141(12) 0.0137(11) -0.0002(9) 0.0040(9) 0.0021(9)
    C10B 0.0149(11) 0.0140(12) 0.0163(11) 0.0003(9) 0.0058(9) -0.0003(10)
    C11B 0.0208(13) 0.0140(12) 0.0249(14) -0.0014(10) 0.0070(11) -0.0018(11)
    C12B 0.0311(16) 0.0143(13) 0.0182(13) 0.0005(11) 0.0000(12) 0.0052(11)
    C13B 0.0155(11) 0.0128(12) 0.0127(11) 0.0013(9) 0.0050(9) 0.0001(9)
    C14B 0.0149(11) 0.0199(13) 0.0146(11) 0.0020(10) 0.0011(9) 0.0009(10)
    C15B 0.0192(13) 0.0280(16) 0.0283(15) 0.0072(12) 0.0049(12) -0.0054(13)
    C16B 0.0200(15) 0.042(2) 0.043(2) 0.0097(14) 0.0095(14) -0.0020(17)
    C17B 0.0152(14) 0.044(2) 0.043(2) 0.0000(14) 0.0029(14) 0.0046(17)
    C18B 0.0219(15) 0.0368(19) 0.0291(16) -0.0074(13) -0.0005(13) -0.0029(15)
    C19B 0.0164(12) 0.0272(15) 0.0186(13) 0.0007(11) 0.0024(10) -0.0022(12)
    Cl1C 0.0249(4) 0.0613(7) 0.0422(5) 0.0078(4) 0.0135(4) 0.0122(5)
    Cl2C 0.0220(4) 0.0449(6) 0.0663(7) -0.0046(4) 0.0080(4) -0.0016(5)
    O1C 0.0166(9) 0.0238(11) 0.0206(10) 0.0024(8) 0.0065(8) 0.0072(8)
    O2C 0.0207(10) 0.0123(9) 0.0207(10) -0.0022(7) 0.0054(8) 0.0009(8)
    N1C 0.0165(10) 0.0167(11) 0.0169(10) 0.0024(8) 0.0047(9) 0.0058(9)
    N2C 0.0147(10) 0.0141(11) 0.0153(10) 0.0016(8) 0.0018(8) 0.0008(8)
    N3C 0.0127(9) 0.0161(11) 0.0172(10) -0.0001(8) 0.0029(8) 0.0017(9)
    C1C 0.0189(13) 0.0254(16) 0.0295(16) 0.0065(11) 0.0020(12) 0.0055(13)
    C2C 0.0153(13) 0.0280(16) 0.0312(16) 0.0034(11) 0.0037(12) 0.0039(14)
    C3C 0.0160(13) 0.0318(18) 0.0360(18) 0.0071(12) 0.0053(12) 0.0059(15)
    C4C 0.0190(14) 0.0248(16) 0.048(2) 0.0027(12) 0.0067(14) 0.0030(15)
    C5C 0.0240(16) 0.0319(18) 0.0371(19) 0.0006(13) 0.0005(14) -0.0017(15)
    C6C 0.0254(16) 0.0325(18) 0.0270(16) 0.0048(13) 0.0011(13) 0.0000(14)
    C7C 0.0150(12) 0.0229(15) 0.0324(16) 0.0053(10) 0.0066(11) 0.0108(13)
    C8C 0.0141(11) 0.0158(12) 0.0176(12) 0.0012(9) 0.0034(9) 0.0005(10)
    C9C 0.0170(11) 0.0125(11) 0.0123(10) 0.0017(9) 0.0065(9) 0.0011(9)
    C10C 0.0139(11) 0.0148(12) 0.0150(11) 0.0003(9) 0.0048(9) -0.0012(10)
    C11C 0.0201(13) 0.0132(12) 0.0236(13) -0.0015(10) 0.0061(11) -0.0012(11)
    C12C 0.0326(16) 0.0183(14) 0.0153(12) 0.0018(12) 0.0006(12) 0.0043(11)
    C13C 0.0142(11) 0.0166(12) 0.0139(11) 0.0021(9) 0.0052(9) 0.0009(10)
    C14C 0.0160(12) 0.0228(14) 0.0162(12) 0.0009(10) 0.0033(10) 0.0022(11)
    C15C 0.0188(13) 0.0335(18) 0.0267(15) 0.0070(12) 0.0025(12) -0.0023(14)
    C16C 0.0230(17) 0.060(3) 0.043(2) 0.0134(17) 0.0081(16) -0.008(2)
    C17C 0.0173(16) 0.073(3) 0.046(2) -0.0040(18) -0.0006(16) 0.000(2)
    C18C 0.0232(16) 0.052(2) 0.0305(17) -0.0131(16) 0.0020(14) -0.0031(17)
    C19C 0.0201(13) 0.0289(16) 0.0179(13) -0.0048(12) 0.0042(11) -0.0021(12)
_geom_special_details
;
All e.s.d.'s (except the e.s.d. in the dihedral angle between two l.s. planes)
are estimated using the full covariance matrix. The cell e.s.d.'s are taken
into account individually in the estimation of e.s.d.'s in distances, angles
and torsion angles; correlations between e.s.d.'s in cell parameters are only
used when they are defined by crystal symmetry. An approximate (isotropic)
treatment of cell e.s.d.'s is used for estimating e.s.d.'s involving l.s.
planes.
;
loop_
    _geom_bond_atom_site_label_1
    _geom_bond_atom_site_label_2
    _geom_bond_site_symmetry_2
    _geom_bond_distance
    _geom_bond_publ_flag
    Cl1A C3A . 1.729(4) ?
    Cl2A C4A . 1.726(4) ?
    O1A C8A . 1.227(3) ?
    O2A C13A . 1.247(3) ?
    N1A C8A . 1.356(3) ?
    N1A C9A . 1.406(4) ?
    N1A H1AA . 0.8800 ?
    N2A C10A . 1.387(4) ?
    N2A N3A . 1.409(3) ?
    N2A C12A . 1.471(4) ?
    N3A C13A . 1.385(4) ?
    N3A C14A . 1.417(4) ?
    C1A C2A . 1.392(5) ?
    C1A C6A . 1.398(5) ?
    C1A C7A . 1.499(4) ?
    C2A C3A . 1.389(5) ?
    C2A H2AA . 0.9500 ?
    C3A C4A . 1.395(6) ?
    C4A C5A . 1.387(6) ?
    C5A C6A . 1.398(5) ?
    C5A H5AA . 0.9500 ?
    C6A H6AA . 0.9500 ?
    C7A C8A . 1.523(4) ?
    C7A H7AA . 0.9900 ?
    C7A H7AB . 0.9900 ?
    C9A C10A . 1.361(4) ?
    C9A C13A . 1.438(4) ?
    C10A C11A . 1.493(4) ?
    C11A H11A . 0.9800 ?
    C11A H11B . 0.9800 ?
    C11A H11C . 0.9800 ?
    C12A H12A . 0.9800 ?
    C12A H12B . 0.9800 ?
    C12A H12C . 0.9800 ?
    C14A C15A . 1.389(4) ?
    C14A C19A . 1.396(4) ?
    C15A C16A . 1.397(5) ?
    C15A H15A . 0.9500 ?
    C16A C17A . 1.363(6) ?
    C16A H16A . 0.9500 ?
    C17A C18A . 1.393(5) ?
    C17A H17A . 0.9500 ?
    C18A C19A . 1.396(5) ?
    C18A H18A . 0.9500 ?
    C19A H19A . 0.9500 ?
    Cl1B C3B . 1.725(4) ?
    Cl2B C4B . 1.727(3) ?
    O1B C8B . 1.218(3) ?
    O2B C13B . 1.242(3) ?
    N1B C8B . 1.355(3) ?
    N1B C9B . 1.408(3) ?
    N1B H1BA . 0.8800 ?
    N2B C10B . 1.386(4) ?
    N2B N3B . 1.398(3) ?
    N2B C12B . 1.473(4) ?
    N3B C13B . 1.383(3) ?
    N3B C14B . 1.431(4) ?
    C1B C2B . 1.386(5) ?
    C1B C6B . 1.403(5) ?
    C1B C7B . 1.499(5) ?
    C2B C3B . 1.381(5) ?
    C2B H2BA . 0.9500 ?
    C3B C4B . 1.401(5) ?
    C4B C5B . 1.384(5) ?
    C5B C6B . 1.388(5) ?
    C5B H5BA . 0.9500 ?
    C6B H6BA . 0.9500 ?
    C7B C8B . 1.536(4) ?
    C7B H7BA . 0.9900 ?
    C7B H7BB . 0.9900 ?
    C9B C10B . 1.367(4) ?
    C9B C13B . 1.435(4) ?
    C10B C11B . 1.480(4) ?
    C11B H11D . 0.9800 ?
    C11B H11E . 0.9800 ?
    C11B H11F . 0.9800 ?
    C12B H12D . 0.9800 ?
    C12B H12E . 0.9800 ?
    C12B H12F . 0.9800 ?
    C14B C15B . 1.389(4) ?
    C14B C19B . 1.394(4) ?
    C15B C16B . 1.394(5) ?
    C15B H15B . 0.9500 ?
    C16B C17B . 1.383(6) ?
    C16B H16B . 0.9500 ?
    C17B C18B . 1.380(5) ?
    C17B H17B . 0.9500 ?
    C18B C19B . 1.385(4) ?
    C18B H18B . 0.9500 ?
    C19B H19B . 0.9500 ?
    Cl1C C3C . 1.728(4) ?
    Cl2C C4C . 1.720(4) ?
    O1C C8C . 1.224(3) ?
    O2C C13C . 1.244(3) ?
    N1C C8C . 1.357(4) ?
    N1C C9C . 1.411(4) ?
    N1C H1CA . 0.8800 ?
    N2C C10C . 1.385(4) ?
    N2C N3C . 1.410(3) ?
    N2C C12C . 1.471(4) ?
    N3C C13C . 1.383(4) ?
    N3C C14C . 1.415(4) ?
    C1C C6C . 1.388(5) ?
    C1C C2C . 1.394(5) ?
    C1C C7C . 1.506(4) ?
    C2C C3C . 1.388(5) ?
    C2C H2CA . 0.9500 ?
    C3C C4C . 1.399(5) ?
    C4C C5C . 1.386(6) ?
    C5C C6C . 1.394(5) ?
    C5C H5CA . 0.9500 ?
    C6C H6CA . 0.9500 ?
    C7C C8C . 1.529(4) ?
    C7C H7CA . 0.9900 ?
    C7C H7CB . 0.9900 ?
    C9C C10C . 1.365(4) ?
    C9C C13C . 1.444(4) ?
    C10C C11C . 1.486(4) ?
    C11C H11G . 0.9800 ?
    C11C H11H . 0.9800 ?
    C11C H11I . 0.9800 ?
    C12C H12G . 0.9800 ?
    C12C H12H . 0.9800 ?
    C12C H12I . 0.9800 ?
    C14C C15C . 1.381(4) ?
    C14C C19C . 1.401(4) ?
    C15C C16C . 1.396(5) ?
    C15C H15C . 0.9500 ?
    C16C C17C . 1.376(6) ?
    C16C H16C . 0.9500 ?
    C17C C18C . 1.394(6) ?
    C17C H17C . 0.9500 ?
    C18C C19C . 1.384(5) ?
    C18C H18C . 0.9500 ?
    C19C H19C . 0.9500 ?
loop_
    _geom_angle_atom_site_label_1
    _geom_angle_atom_site_label_2
    _geom_angle_atom_site_label_3
    _geom_angle_site_symmetry_1
    _geom_angle_site_symmetry_3
    _geom_angle
    _geom_angle_publ_flag
    C8A N1A C9A . . 123.0(2) ?
    C8A N1A H1AA . . 118.5 ?
    C9A N1A H1AA . . 118.5 ?
    C10A N2A N3A . . 106.3(2) ?
    C10A N2A C12A . . 120.3(2) ?
    N3A N2A C12A . . 113.9(2) ?
    C13A N3A N2A . . 109.6(2) ?
    C13A N3A C14A . . 125.1(2) ?
    N2A N3A C14A . . 121.1(2) ?
    C2A C1A C6A . . 118.6(3) ?
    C2A C1A C7A . . 121.0(3) ?
    C6A C1A C7A . . 120.3(3) ?
    C3A C2A C1A . . 121.0(3) ?
    C3A C2A H2AA . . 119.5 ?
    C1A C2A H2AA . . 119.5 ?
    C2A C3A C4A . . 120.2(4) ?
    C2A C3A Cl1A . . 119.5(3) ?
    C4A C3A Cl1A . . 120.3(3) ?
    C5A C4A C3A . . 119.2(3) ?
    C5A C4A Cl2A . . 119.7(3) ?
    C3A C4A Cl2A . . 121.1(3) ?
    C4A C5A C6A . . 120.6(4) ?
    C4A C5A H5AA . . 119.7 ?
    C6A C5A H5AA . . 119.7 ?
    C5A C6A C1A . . 120.3(4) ?
    C5A C6A H6AA . . 119.8 ?
    C1A C6A H6AA . . 119.8 ?
    C1A C7A C8A . . 115.6(3) ?
    C1A C7A H7AA . . 108.4 ?
    C8A C7A H7AA . . 108.4 ?
    C1A C7A H7AB . . 108.4 ?
    C8A C7A H7AB . . 108.4 ?
    H7AA C7A H7AB . . 107.4 ?
    O1A C8A N1A . . 123.0(3) ?
    O1A C8A C7A . . 123.1(3) ?
    N1A C8A C7A . . 113.9(2) ?
    C10A C9A N1A . . 129.1(3) ?
    C10A C9A C13A . . 108.3(2) ?
    N1A C9A C13A . . 122.6(2) ?
    C9A C10A N2A . . 109.8(2) ?
    C9A C10A C11A . . 129.5(3) ?
    N2A C10A C11A . . 120.7(2) ?
    C10A C11A H11A . . 109.5 ?
    C10A C11A H11B . . 109.5 ?
    H11A C11A H11B . . 109.5 ?
    C10A C11A H11C . . 109.5 ?
    H11A C11A H11C . . 109.5 ?
    H11B C11A H11C . . 109.5 ?
    N2A C12A H12A . . 109.5 ?
    N2A C12A H12B . . 109.5 ?
    H12A C12A H12B . . 109.5 ?
    N2A C12A H12C . . 109.5 ?
    H12A C12A H12C . . 109.5 ?
    H12B C12A H12C . . 109.5 ?
    O2A C13A N3A . . 124.1(3) ?
    O2A C13A C9A . . 130.4(3) ?
    N3A C13A C9A . . 105.6(2) ?
    C15A C14A C19A . . 120.9(3) ?
    C15A C14A N3A . . 121.0(3) ?
    C19A C14A N3A . . 118.1(3) ?
    C14A C15A C16A . . 118.7(3) ?
    C14A C15A H15A . . 120.6 ?
    C16A C15A H15A . . 120.6 ?
    C17A C16A C15A . . 121.0(3) ?
    C17A C16A H16A . . 119.5 ?
    C15A C16A H16A . . 119.5 ?
    C16A C17A C18A . . 120.4(3) ?
    C16A C17A H17A . . 119.8 ?
    C18A C17A H17A . . 119.8 ?
    C17A C18A C19A . . 119.8(3) ?
    C17A C18A H18A . . 120.1 ?
    C19A C18A H18A . . 120.1 ?
    C14A C19A C18A . . 119.1(3) ?
    C14A C19A H19A . . 120.5 ?
    C18A C19A H19A . . 120.5 ?
    C8B N1B C9B . . 123.0(2) ?
    C8B N1B H1BA . . 118.5 ?
    C9B N1B H1BA . . 118.5 ?
    C10B N2B N3B . . 106.7(2) ?
    C10B N2B C12B . . 121.6(2) ?
    N3B N2B C12B . . 114.7(2) ?
    C13B N3B N2B . . 110.0(2) ?
    C13B N3B C14B . . 123.6(2) ?
    N2B N3B C14B . . 121.9(2) ?
    C2B C1B C6B . . 119.2(3) ?
    C2B C1B C7B . . 121.0(3) ?
    C6B C1B C7B . . 119.8(3) ?
    C3B C2B C1B . . 120.2(3) ?
    C3B C2B H2BA . . 119.9 ?
    C1B C2B H2BA . . 119.9 ?
    C2B C3B C4B . . 120.6(3) ?
    C2B C3B Cl1B . . 119.0(3) ?
    C4B C3B Cl1B . . 120.4(3) ?
    C5B C4B C3B . . 119.3(3) ?
    C5B C4B Cl2B . . 119.3(3) ?
    C3B C4B Cl2B . . 121.4(3) ?
    C4B C5B C6B . . 120.1(3) ?
    C4B C5B H5BA . . 119.9 ?
    C6B C5B H5BA . . 119.9 ?
    C5B C6B C1B . . 120.4(3) ?
    C5B C6B H6BA . . 119.8 ?
    C1B C6B H6BA . . 119.8 ?
    C1B C7B C8B . . 114.1(3) ?
    C1B C7B H7BA . . 108.7 ?
    C8B C7B H7BA . . 108.7 ?
    C1B C7B H7BB . . 108.7 ?
    C8B C7B H7BB . . 108.7 ?
    H7BA C7B H7BB . . 107.6 ?
    O1B C8B N1B . . 123.5(3) ?
    O1B C8B C7B . . 122.9(3) ?
    N1B C8B C7B . . 113.6(2) ?
    C10B C9B N1B . . 129.9(3) ?
    C10B C9B C13B . . 108.5(2) ?
    N1B C9B C13B . . 121.6(2) ?
    C9B C10B N2B . . 109.1(2) ?
    C9B C10B C11B . . 129.9(3) ?
    N2B C10B C11B . . 121.0(2) ?
    C10B C11B H11D . . 109.5 ?
    C10B C11B H11E . . 109.5 ?
    H11D C11B H11E . . 109.5 ?
    C10B C11B H11F . . 109.5 ?
    H11D C11B H11F . . 109.5 ?
    H11E C11B H11F . . 109.5 ?
    N2B C12B H12D . . 109.5 ?
    N2B C12B H12E . . 109.5 ?
    H12D C12B H12E . . 109.5 ?
    N2B C12B H12F . . 109.5 ?
    H12D C12B H12F . . 109.5 ?
    H12E C12B H12F . . 109.5 ?
    O2B C13B N3B . . 124.2(3) ?
    O2B C13B C9B . . 130.5(3) ?
    N3B C13B C9B . . 105.2(2) ?
    C15B C14B C19B . . 121.4(3) ?
    C15B C14B N3B . . 121.1(3) ?
    C19B C14B N3B . . 117.5(3) ?
    C14B C15B C16B . . 118.7(3) ?
    C14B C15B H15B . . 120.6 ?
    C16B C15B H15B . . 120.6 ?
    C17B C16B C15B . . 120.3(3) ?
    C17B C16B H16B . . 119.9 ?
    C15B C16B H16B . . 119.9 ?
    C18B C17B C16B . . 120.2(3) ?
    C18B C17B H17B . . 119.9 ?
    C16B C17B H17B . . 119.9 ?
    C17B C18B C19B . . 120.8(3) ?
    C17B C18B H18B . . 119.6 ?
    C19B C18B H18B . . 119.6 ?
    C18B C19B C14B . . 118.6(3) ?
    C18B C19B H19B . . 120.7 ?
    C14B C19B H19B . . 120.7 ?
    C8C N1C C9C . . 121.7(2) ?
    C8C N1C H1CA . . 119.1 ?
    C9C N1C H1CA . . 119.1 ?
    C10C N2C N3C . . 106.3(2) ?
    C10C N2C C12C . . 118.7(2) ?
    N3C N2C C12C . . 113.8(2) ?
    C13C N3C N2C . . 110.2(2) ?
    C13C N3C C14C . . 126.5(2) ?
    N2C N3C C14C . . 119.7(2) ?
    C6C C1C C2C . . 117.9(3) ?
    C6C C1C C7C . . 121.0(3) ?
    C2C C1C C7C . . 121.1(3) ?
    C3C C2C C1C . . 121.0(3) ?
    C3C C2C H2CA . . 119.5 ?
    C1C C2C H2CA . . 119.5 ?
    C2C C3C C4C . . 120.5(3) ?
    C2C C3C Cl1C . . 119.5(3) ?
    C4C C3C Cl1C . . 120.0(3) ?
    C5C C4C C3C . . 118.8(3) ?
    C5C C4C Cl2C . . 119.9(3) ?
    C3C C4C Cl2C . . 121.2(3) ?
    C4C C5C C6C . . 120.1(3) ?
    C4C C5C H5CA . . 120.0 ?
    C6C C5C H5CA . . 120.0 ?
    C1C C6C C5C . . 121.6(3) ?
    C1C C6C H6CA . . 119.2 ?
    C5C C6C H6CA . . 119.2 ?
    C1C C7C C8C . . 112.9(3) ?
    C1C C7C H7CA . . 109.0 ?
    C8C C7C H7CA . . 109.0 ?
    C1C C7C H7CB . . 109.0 ?
    C8C C7C H7CB . . 109.0 ?
    H7CA C7C H7CB . . 107.8 ?
    O1C C8C N1C . . 123.5(3) ?
    O1C C8C C7C . . 122.0(3) ?
    N1C C8C C7C . . 114.5(2) ?
    C10C C9C N1C . . 128.9(3) ?
    C10C C9C C13C . . 108.6(2) ?
    N1C C9C C13C . . 122.6(2) ?
    C9C C10C N2C . . 109.6(2) ?
    C9C C10C C11C . . 129.4(3) ?
    N2C C10C C11C . . 121.1(2) ?
    C10C C11C H11G . . 109.5 ?
    C10C C11C H11H . . 109.5 ?
    H11G C11C H11H . . 109.5 ?
    C10C C11C H11I . . 109.5 ?
    H11G C11C H11I . . 109.5 ?
    H11H C11C H11I . . 109.5 ?
    N2C C12C H12G . . 109.5 ?
    N2C C12C H12H . . 109.5 ?
    H12G C12C H12H . . 109.5 ?
    N2C C12C H12I . . 109.5 ?
    H12G C12C H12I . . 109.5 ?
    H12H C12C H12I . . 109.5 ?
    O2C C13C N3C . . 124.2(3) ?
    O2C C13C C9C . . 130.9(3) ?
    N3C C13C C9C . . 105.0(2) ?
    C15C C14C C19C . . 121.1(3) ?
    C15C C14C N3C . . 120.3(3) ?
    C19C C14C N3C . . 118.6(3) ?
    C14C C15C C16C . . 119.5(3) ?
    C14C C15C H15C . . 120.3 ?
    C16C C15C H15C . . 120.3 ?
    C17C C16C C15C . . 120.1(4) ?
    C17C C16C H16C . . 120.0 ?
    C15C C16C H16C . . 120.0 ?
    C16C C17C C18C . . 120.2(4) ?
    C16C C17C H17C . . 119.9 ?
    C18C C17C H17C . . 119.9 ?
    C19C C18C C17C . . 120.7(4) ?
    C19C C18C H18C . . 119.7 ?
    C17C C18C H18C . . 119.7 ?
    C18C C19C C14C . . 118.5(3) ?
    C18C C19C H19C . . 120.7 ?
    C14C C19C H19C . . 120.7 ?
loop_
    _geom_torsion_atom_site_label_1
    _geom_torsion_atom_site_label_2
    _geom_torsion_atom_site_label_3
    _geom_torsion_atom_site_label_4
    _geom_torsion_site_symmetry_1
    _geom_torsion_site_symmetry_2
    _geom_torsion_site_symmetry_3
    _geom_torsion_site_symmetry_4
    _geom_torsion
    _geom_torsion_publ_flag
    C10A N2A N3A C13A . . . . -7.7(3) ?
    C12A N2A N3A C13A . . . . -142.5(2) ?
    C10A N2A N3A C14A . . . . -165.7(2) ?
    C12A N2A N3A C14A . . . . 59.5(3) ?
    C6A C1A C2A C3A . . . . 0.3(5) ?
    C7A C1A C2A C3A . . . . -177.4(3) ?
    C1A C2A C3A C4A . . . . 1.4(5) ?
    C1A C2A C3A Cl1A . . . . -178.2(3) ?
    C2A C3A C4A C5A . . . . -1.0(5) ?
    Cl1A C3A C4A C5A . . . . 178.6(3) ?
    C2A C3A C4A Cl2A . . . . 178.5(3) ?
    Cl1A C3A C4A Cl2A . . . . -1.9(5) ?
    C3A C4A C5A C6A . . . . -0.9(6) ?
    Cl2A C4A C5A C6A . . . . 179.5(3) ?
    C4A C5A C6A C1A . . . . 2.6(6) ?
    C2A C1A C6A C5A . . . . -2.2(5) ?
    C7A C1A C6A C5A . . . . 175.4(3) ?
    C2A C1A C7A C8A . . . . -56.3(4) ?
    C6A C1A C7A C8A . . . . 126.1(3) ?
    C9A N1A C8A O1A . . . . -5.1(4) ?
    C9A N1A C8A C7A . . . . 176.8(3) ?
    C1A C7A C8A O1A . . . . 26.4(5) ?
    C1A C7A C8A N1A . . . . -155.4(3) ?
    C8A N1A C9A C10A . . . . 59.5(4) ?
    C8A N1A C9A C13A . . . . -123.7(3) ?
    N1A C9A C10A N2A . . . . 175.2(3) ?
    C13A C9A C10A N2A . . . . -2.0(3) ?
    N1A C9A C10A C11A . . . . -4.9(5) ?
    C13A C9A C10A C11A . . . . 178.0(3) ?
    N3A N2A C10A C9A . . . . 5.9(3) ?
    C12A N2A C10A C9A . . . . 137.2(3) ?
    N3A N2A C10A C11A . . . . -174.1(2) ?
    C12A N2A C10A C11A . . . . -42.7(4) ?
    N2A N3A C13A O2A . . . . -172.2(2) ?
    C14A N3A C13A O2A . . . . -15.3(4) ?
    N2A N3A C13A C9A . . . . 6.4(3) ?
    C14A N3A C13A C9A . . . . 163.3(2) ?
    C10A C9A C13A O2A . . . . 175.8(3) ?
    N1A C9A C13A O2A . . . . -1.6(5) ?
    C10A C9A C13A N3A . . . . -2.8(3) ?
    N1A C9A C13A N3A . . . . 179.8(2) ?
    C13A N3A C14A C15A . . . . -122.7(3) ?
    N2A N3A C14A C15A . . . . 31.7(4) ?
    C13A N3A C14A C19A . . . . 56.1(4) ?
    N2A N3A C14A C19A . . . . -149.5(3) ?
    C19A C14A C15A C16A . . . . 0.1(5) ?
    N3A C14A C15A C16A . . . . 178.9(3) ?
    C14A C15A C16A C17A . . . . -0.9(5) ?
    C15A C16A C17A C18A . . . . 1.4(6) ?
    C16A C17A C18A C19A . . . . -1.0(6) ?
    C15A C14A C19A C18A . . . . 0.3(5) ?
    N3A C14A C19A C18A . . . . -178.6(3) ?
    C17A C18A C19A C14A . . . . 0.2(5) ?
    C10B N2B N3B C13B . . . . -7.4(3) ?
    C12B N2B N3B C13B . . . . -145.0(2) ?
    C10B N2B N3B C14B . . . . -164.4(2) ?
    C12B N2B N3B C14B . . . . 58.0(3) ?
    C6B C1B C2B C3B . . . . -0.5(5) ?
    C7B C1B C2B C3B . . . . -179.8(3) ?
    C1B C2B C3B C4B . . . . -0.2(5) ?
    C1B C2B C3B Cl1B . . . . 177.6(3) ?
    C2B C3B C4B C5B . . . . 0.0(5) ?
    Cl1B C3B C4B C5B . . . . -177.8(3) ?
    C2B C3B C4B Cl2B . . . . 179.2(3) ?
    Cl1B C3B C4B Cl2B . . . . 1.3(4) ?
    C3B C4B C5B C6B . . . . 0.9(5) ?
    Cl2B C4B C5B C6B . . . . -178.2(3) ?
    C4B C5B C6B C1B . . . . -1.6(6) ?
    C2B C1B C6B C5B . . . . 1.4(5) ?
    C7B C1B C6B C5B . . . . -179.3(3) ?
    C2B C1B C7B C8B . . . . 60.7(4) ?
    C6B C1B C7B C8B . . . . -118.6(3) ?
    C9B N1B C8B O1B . . . . -10.9(5) ?
    C9B N1B C8B C7B . . . . 166.8(3) ?
    C1B C7B C8B O1B . . . . -29.8(5) ?
    C1B C7B C8B N1B . . . . 152.5(3) ?
    C8B N1B C9B C10B . . . . 60.3(4) ?
    C8B N1B C9B C13B . . . . -122.2(3) ?
    N1B C9B C10B N2B . . . . 175.1(3) ?
    C13B C9B C10B N2B . . . . -2.7(3) ?
    N1B C9B C10B C11B . . . . -5.7(5) ?
    C13B C9B C10B C11B . . . . 176.5(3) ?
    N3B N2B C10B C9B . . . . 6.1(3) ?
    C12B N2B C10B C9B . . . . 140.2(3) ?
    N3B N2B C10B C11B . . . . -173.2(2) ?
    C12B N2B C10B C11B . . . . -39.0(4) ?
    N2B N3B C13B O2B . . . . -172.6(2) ?
    C14B N3B C13B O2B . . . . -16.1(4) ?
    N2B N3B C13B C9B . . . . 5.7(3) ?
    C14B N3B C13B C9B . . . . 162.2(2) ?
    C10B C9B C13B O2B . . . . 176.3(3) ?
    N1B C9B C13B O2B . . . . -1.7(4) ?
    C10B C9B C13B N3B . . . . -1.9(3) ?
    N1B C9B C13B N3B . . . . -179.9(2) ?
    C13B N3B C14B C15B . . . . -117.5(3) ?
    N2B N3B C14B C15B . . . . 36.4(4) ?
    C13B N3B C14B C19B . . . . 61.1(4) ?
    N2B N3B C14B C19B . . . . -145.0(3) ?
    C19B C14B C15B C16B . . . . -1.7(5) ?
    N3B C14B C15B C16B . . . . 176.8(3) ?
    C14B C15B C16B C17B . . . . 0.0(6) ?
    C15B C16B C17B C18B . . . . 1.6(6) ?
    C16B C17B C18B C19B . . . . -1.6(6) ?
    C17B C18B C19B C14B . . . . -0.1(5) ?
    C15B C14B C19B C18B . . . . 1.8(5) ?
    N3B C14B C19B C18B . . . . -176.8(3) ?
    C10C N2C N3C C13C . . . . 6.7(3) ?
    C12C N2C N3C C13C . . . . 139.3(2) ?
    C10C N2C N3C C14C . . . . 166.5(2) ?
    C12C N2C N3C C14C . . . . -60.9(3) ?
    C6C C1C C2C C3C . . . . -0.4(5) ?
    C7C C1C C2C C3C . . . . -179.8(3) ?
    C1C C2C C3C C4C . . . . 0.2(5) ?
    C1C C2C C3C Cl1C . . . . -179.1(3) ?
    C2C C3C C4C C5C . . . . 0.8(5) ?
    Cl1C C3C C4C C5C . . . . -179.9(3) ?
    C2C C3C C4C Cl2C . . . . 179.5(3) ?
    Cl1C C3C C4C Cl2C . . . . -1.2(4) ?
    C3C C4C C5C C6C . . . . -1.7(5) ?
    Cl2C C4C C5C C6C . . . . 179.6(3) ?
    C2C C1C C6C C5C . . . . -0.5(5) ?
    C7C C1C C6C C5C . . . . 178.9(3) ?
    C4C C5C C6C C1C . . . . 1.5(6) ?
    C6C C1C C7C C8C . . . . 117.2(3) ?
    C2C C1C C7C C8C . . . . -63.4(4) ?
    C9C N1C C8C O1C . . . . 8.7(4) ?
    C9C N1C C8C C7C . . . . -169.1(3) ?
    C1C C7C C8C O1C . . . . 26.7(4) ?
    C1C C7C C8C N1C . . . . -155.5(3) ?
    C8C N1C C9C C10C . . . . -58.1(4) ?
    C8C N1C C9C C13C . . . . 122.4(3) ?
    N1C C9C C10C N2C . . . . -178.0(2) ?
    C13C C9C C10C N2C . . . . 1.6(3) ?
    N1C C9C C10C C11C . . . . 1.5(5) ?
    C13C C9C C10C C11C . . . . -178.9(3) ?
    N3C N2C C10C C9C . . . . -5.0(3) ?
    C12C N2C C10C C9C . . . . -134.8(3) ?
    N3C N2C C10C C11C . . . . 175.4(2) ?
    C12C N2C C10C C11C . . . . 45.6(4) ?
    N2C N3C C13C O2C . . . . 173.1(2) ?
    C14C N3C C13C O2C . . . . 15.1(4) ?
    N2C N3C C13C C9C . . . . -5.7(3) ?
    C14C N3C C13C C9C . . . . -163.7(3) ?
    C10C C9C C13C O2C . . . . -176.2(3) ?
    N1C C9C C13C O2C . . . . 3.4(5) ?
    C10C C9C C13C N3C . . . . 2.5(3) ?
    N1C C9C C13C N3C . . . . -177.9(2) ?
    C13C N3C C14C C15C . . . . 125.5(3) ?
    N2C N3C C14C C15C . . . . -30.7(4) ?
    C13C N3C C14C C19C . . . . -54.1(4) ?
    N2C N3C C14C C19C . . . . 149.7(3) ?
    C19C C14C C15C C16C . . . . -0.8(5) ?
    N3C C14C C15C C16C . . . . 179.6(3) ?
    C14C C15C C16C C17C . . . . 0.7(6) ?
    C15C C16C C17C C18C . . . . 0.1(7) ?
    C16C C17C C18C C19C . . . . -0.7(7) ?
    C17C C18C C19C C14C . . . . 0.6(5) ?
    C15C C14C C19C C18C . . . . 0.2(5) ?
    N3C C14C C19C C18C . . . . 179.8(3) ?
loop_
    _geom_hbond_atom_site_label_D
    _geom_hbond_atom_site_label_H
    _geom_hbond_atom_site_label_A
    _geom_hbond_site_symmetry_A
    _geom_hbond_distance_DH
    _geom_hbond_distance_HA
    _geom_hbond_distance_DA
    _geom_hbond_angle_DHA
    N1A H1AA O2A 3_667 0.88 1.98 2.820(3) 159.3
    N1B H1BA O2C . 0.88 2.01 2.849(3) 158.8
    N1C H1CA O2B . 0.88 1.96 2.795(3) 157.6
    C11A H11C O2B 2_646 0.98 2.39 3.344(4) 163.4
    C11C H11H O2A 4_575 0.98 2.45 3.377(4) 158.1
    C12C H12G O2A 4_575 0.98 2.44 3.186(4) 132.6
    C12C H12H O1B 4_575 0.98 2.51 3.178(4) 125.1
    C12A H12A O2B 2_646 0.98 2.50 3.273(4) 136.1
    C11B H11F O2C 3_666 0.98 2.42 3.364(4) 162.7
    C12B H12D O2C 3_666 0.98 2.46 3.282(4) 141.6
    C17B H17B Cl1B 1_655 0.95 2.89 3.705(4) 144.1
data_New_Global_Publ_Block
_journal_date_recd_electronic     2013-01-22
_journal_date_accepted     2013-01-23
_journal_name_full     'Acta Crystallographica, Section E'
_journal_year     2013
_journal_volume     69
_journal_issue      3
_journal_page_first     o402
_journal_page_last     o403
_journal_paper_category     QO
_journal_paper_doi     10.1107/S1600536813002341
_journal_coeditor_code     HG5286
_publ_contact_author_name     'Ray J. Butcher'
_publ_contact_author_address
;
Department of Chemistry
Howard University
525 College Street NW
Washington DC 20059
USA
;
_publ_contact_author_email     'rbutcher99@yahoo.com'
_publ_contact_author_fax     '202-806-5442'
_publ_contact_author_phone     '202-806-9892'
_publ_section_title
;\
2-(3,4-Dichlorophenyl)-<i>N</i>-(1,5-dimethyl-3-oxo-2-phenyl-2,3-dihydro-\
1<i>H</i>-pyrazol-4-yl)acetamide
;
_publ_section_title_footnote     .
loop_
    _publ_author_name
    _publ_author_footnote
    _publ_author_address
    'Mahan, Aneeka' ?
;
Lake Braddock Secondary School,
9200 Burke Lake Road,
Burke, VA 22015
USA
;
    'Butcher, Ray J.' .
;
Department of Chemistry
Howard University
525 College Street NW
Washington DC 20059
USA
;
    'Nayak, Prakash S.' .
;
Department of Studies in Chemistry,
Mangalore University,
Mangalagangotri 574 199,
India
;
    'Narayana, B.' .
;
Department of Studies in Chemistry,
Mangalore University,
Mangalagangotri 574 199,
India
;
    'Yathirajan, H. S.' .
;
Department of Studies in Chemistry,
University of Mysore,
Manasagangotri,
Mysore 570 006,
India
;
_publ_section_synopsis     .
