# Supplementary material for: 2-(3,4-Dichloro­phen­yl)-N-(1,5-dimethyl-3-oxo-2-phenyl-2,3-dihydro-1H-pyrazol-4-yl)acetamide
Source: Acta Crystallogr Sect E Struct Rep Online. 2013 Feb 20;69(Pt 3):o402–3. doi: 10.1107/S1600536813002341 (PMC3588482; doi:10.1107/S1600536813002341)
Supplement: Supplementary file 2 [file e-69-0o402-Isup2.hkl]

# 
# h,k,l, Fc-squared, Fo-squared, sigma(Fo-squared) and status flag 
# 
data_I
_shelx_title ' bny-502a in P2(1)/c' 
_shelx_refln_list_code          4 
_shelx_F_calc_maximum      542.45 
_exptl_crystal_F_000      2424.00 
_reflns_d_resolution_high  0.5816 
 
loop_ 
 _symmetry_equiv_pos_as_xyz 
 'x, y, z' 
 '-x, y+1/2, -z+1/2' 
 '-x, -y, -z' 
 'x, -y-1/2, z-1/2' 
 
_cell_length_a    17.2064 
_cell_length_b    20.7984 
_cell_length_c    15.6102 
_cell_angle_alpha  90.000 
_cell_angle_beta  101.213 
_cell_angle_gamma  90.000 
 
_shelx_F_squared_multiplier     1.000 
 
loop_ 
 _refln_index_h 
 _refln_index_k 
 _refln_index_l 
 _refln_F_squared_calc 
 _refln_F_squared_meas 
 _refln_F_squared_sigma 
 _refln_observed_status 
   3   0   0     1474.38     1964.97     73.94 o 
   4   0   0    11900.85    18879.71    244.95 o 
   5   0   0     2444.11     3473.53     75.82 o 
   6   0   0     2905.01     2908.01     97.84 o 
   7   0   0    28047.32    38059.28    971.39 o 
   8   0   0   177298.13   213853.38  11917.03 o 
   9   0   0     3544.39     4459.72    276.81 o 
  10   0   0     6629.60     6662.57    349.43 o 
  11   0   0     3397.05     3585.04    269.10 o 
  12   0   0      717.59      577.77    120.68 o 
  13   0   0      777.49      943.20    149.48 o 
  14   0   0     8038.52     9313.83    485.45 o 
  15   0   0     1940.41     2090.52    251.06 o 
  16   0   0     2712.42     3256.96    312.93 o 
  17   0   0     3905.28     4749.26    384.23 o 
  18   0   0     1988.41     2733.81    309.11 o 
  19   0   0      277.11      710.70    177.45 o 
  20   0   0     3515.41     4773.37    423.75 o 
  21   0   0     3102.08     3689.78    389.02 o 
  22   0   0        1.32      286.15    138.07 o 
  23   0   0      269.74      410.36    150.84 o 
  24   0   0        0.71      252.22    148.86 o 
  25   0   0      625.46      850.64    224.67 o 
  26   0   0      257.95      323.86    168.74 o 
  27   0   0     1124.35     1161.91    260.74 o 
  28   0   0      277.31      278.86    128.92 o 
   3   1   0        2.43       14.41     11.21 o 
   4   1   0      697.07      692.83     60.34 o 
   5   1   0      758.06      693.05     34.17 o 
   6   1   0       50.09       46.83     12.54 o 
   7   1   0      696.26      805.61     41.47 o 
   8   1   0      634.63      761.79     63.24 o 
   9   1   0        0.20        6.34     24.14 o 
  10   1   0        0.46       11.74     20.21 o 
  11   1   0       74.61      141.78     47.90 o 
  12   1   0       57.66       43.79     52.40 o 
  13   1   0      278.58      277.01    106.45 o 
  14   1   0      367.92      269.61     98.45 o 
  15   1   0     2456.76     2086.22    174.79 o 
  16   1   0      780.04      772.00    156.12 o 
  17   1   0      352.41      296.76     80.06 o 
  18   1   0      159.83      277.50     79.90 o 
  19   1   0       16.51      143.16    124.40 o 
  20   1   0      232.17      126.16    113.08 o 
  21   1   0      129.71      128.54    103.01 o 
  22   1   0       27.05       19.64     82.18 o 
  23   1   0      248.11      264.73     88.03 o 
  24   1   0      229.72      352.09    262.29 o 
  25   1   0      106.07      271.77     87.22 o 
  26   1   0      153.27      313.53    102.99 o 
  27   1   0       43.50        8.94     96.18 o 
  28   1   0       40.44      -19.44    158.73 o 
   2   2   0      281.07      166.99     29.59 o 
   3   2   0      197.91      169.02     27.57 o 
   4   2   0      686.69      544.62     52.59 o 
   5   2   0     2101.54     1668.01    115.05 o 
   6   2   0      746.76      523.29     43.26 o 
   7   2   0      153.88       73.90     16.93 o 
   9   2   0       82.91      126.99     35.00 o 
  10   2   0      781.97      767.47     67.06 o 
  11   2   0       41.98       10.59     23.87 o 
  12   2   0      547.64      584.63     51.96 o 
  13   2   0       94.59      122.61     77.21 o 
  14   2   0      228.76       86.14     48.13 o 
  15   2   0       17.08      -24.16     43.73 o 
  16   2   0      196.90      115.35     60.89 o 
  17   2   0      381.05      262.02     75.67 o 
  18   2   0      261.40      320.28     94.76 o 
  19   2   0       89.90      190.37    126.94 o 
  20   2   0       29.16       21.57     66.40 o 
  21   2   0      185.99       62.79     51.51 o 
  22   2   0      104.73       16.76     70.01 o 
  23   2   0      463.98      427.16    106.72 o 
  24   2   0      766.96      754.02    143.74 o 
  25   2   0       12.38      -15.48     80.00 o 
  26   2   0      168.57      234.81     85.38 o 
  27   2   0        0.98       45.97     97.72 o 
  28   2   0       37.56       66.55     61.39 o 
   1   3   0      923.96      978.53     62.99 o 
   2   3   0     1235.84     1419.23     60.65 o 
   3   3   0    21328.40    28819.01    310.80 o 
   4   3   0    49588.95    68075.26   1731.50 o 
   5   3   0     7280.55     9859.96    293.30 o 
   6   3   0    15476.28    19201.83    641.98 o 
   7   3   0    36347.08    44335.98   1085.16 o 
   8   3   0    34987.50    43538.87   1137.79 o 
   9   3   0    51694.16    69477.02   1806.05 o 
  10   3   0    24972.22    30096.06    562.98 o 
  11   3   0    13821.92    18225.23    770.36 o 
  12   3   0       47.37       35.54     19.92 o 
  13   3   0     3105.85     3813.93    133.86 o 
  14   3   0      112.61      205.80     72.69 o 
  15   3   0     5031.51     5169.41    269.12 o 
  16   3   0      133.34      158.20     72.60 o 
  17   3   0      466.02      776.39    120.16 o 
  18   3   0     4753.32     4465.79    274.94 o 
  19   3   0     2809.29     2970.07    235.33 o 
  20   3   0     2429.30     2476.45    222.97 o 
  21   3   0      249.95      190.14    136.29 o 
  22   3   0      465.20      481.11    108.02 o 
  23   3   0      724.63      951.03    167.38 o 
  24   3   0       19.07      165.11     77.10 o 
  25   3   0      604.78      627.52    132.24 o 
  26   3   0      426.90      435.29    114.11 o 
  27   3   0      150.17      246.94     86.74 o 
  28   3   0      104.84      196.37     94.49 o 
   0   4   0     2840.52     1553.26     91.99 o 
   1   4   0     4345.83     3012.53     71.37 o 
   2   4   0     2857.71     2004.97     77.64 o 
   3   4   0      417.44      263.18     34.82 o 
   4   4   0       54.03       27.63     37.46 o 
   5   4   0      327.55      229.88     38.30 o 
   6   4   0     2939.55     2380.29    120.70 o 
   7   4   0     3470.32     2903.88    140.38 o 
   8   4   0      864.68      480.31     65.26 o 
   9   4   0       69.40       16.79     39.99 o 
  10   4   0        0.92        6.28     34.11 o 
  11   4   0        0.26      -15.14     15.14 o 
  12   4   0      414.81      307.66     41.16 o 
  13   4   0      312.69      277.06     40.89 o 
  14   4   0      654.45      498.50     53.16 o 
  15   4   0        6.54       51.86     57.45 o 
  16   4   0      990.37     1138.45    139.17 o 
  17   4   0      228.74      179.80     57.17 o 
  18   4   0        0.61       39.83     46.68 o 
  19   4   0       18.64      -11.22     70.90 o 
  20   4   0       62.88       56.15     58.79 o 
  21   4   0        0.48       20.55    116.02 o 
  22   4   0       81.20      172.75     78.37 o 
  23   4   0      306.33      267.58     93.10 o 
  24   4   0       37.25        7.24     73.56 o 
  25   4   0       34.61       70.25     69.38 o 
  26   4   0       74.03      136.63     63.68 o 
  27   4   0       27.35      152.14     72.23 o 
  28   4   0        0.14      158.31     81.35 o 
   1   5   0     6285.09     5283.74    102.24 o 
   2   5   0     9979.12     8479.99    202.88 o 
   3   5   0     3493.76     3002.74    114.40 o 
   4   5   0      792.65      836.77     64.49 o 
   5   5   0        7.39       53.67     28.55 o 
   6   5   0        0.61       11.28     25.01 o 
   7   5   0     1756.61     2014.71    121.80 o 
   8   5   0      200.83      314.72     53.62 o 
   9   5   0      362.75      235.18     71.15 o 
  10   5   0     2461.06     1993.94    142.49 o 
  11   5   0      729.67      513.85     53.69 o 
  12   5   0     1289.49     1143.82     71.37 o 
  13   5   0     2222.12     1831.30    103.55 o 
  14   5   0      699.70      496.39     56.62 o 
  15   5   0     3016.09     2426.93    115.25 o 
  16   5   0      493.01      480.18     98.64 o 
  17   5   0      543.29      533.36     99.01 o 
  18   5   0        5.94       86.53     60.75 o 
  19   5   0       44.47       57.26     69.47 o 
  20   5   0        0.85      111.24     72.22 o 
  21   5   0        1.84       48.10     50.69 o 
  22   5   0        7.58       69.87     52.76 o 
  23   5   0      253.29      354.71    111.82 o 
  24   5   0       44.14       35.37     78.22 o 
  25   5   0        0.02       94.44     66.57 o 
  26   5   0       25.88       96.61     73.56 o 
  27   5   0       94.59      111.00     75.42 o 
  28   5   0       27.16      263.02    159.80 o 
   0   6   0   224120.27   292365.25   2363.64 o 
   1   6   0    85866.83   119925.23   3939.32 o 
   2   6   0    37951.41    48565.23    424.73 o 
   3   6   0    79125.27   102921.06    956.12 o 
   4   6   0    18126.08    22668.89    331.56 o 
   5   6   0      112.78      242.06     50.74 o 
   6   6   0     6498.33     9617.24    246.81 o 
   7   6   0     2452.42     2155.45    125.63 o 
   8   6   0     7853.91     8755.89    372.44 o 
   9   6   0     9681.61    10437.79    299.13 o 
  10   6   0       20.25      117.78     42.19 o 
  11   6   0    31449.47    36260.17    798.94 o 
  12   6   0     1595.19     2200.74    163.16 o 
  13   6   0     1406.84     1553.52     86.08 o 
  14   6   0    13128.85    15361.75    714.11 o 
  15   6   0      197.57      218.48     51.90 o 
  16   6   0     3488.32     3564.44    235.72 o 
  17   6   0       32.15       50.27    123.97 o 
  18   6   0     2488.47     2479.55    210.08 o 
  19   6   0       46.87       32.94     43.86 o 
  20   6   0     2263.03     2747.68    231.98 o 
  21   6   0      727.33      913.16    170.69 o 
  22   6   0       48.46       17.02     67.32 o 
  23   6   0      464.87      586.36    121.69 o 
  24   6   0     1220.25     1258.27    171.70 o 
  25   6   0       47.51       56.88    123.58 o 
  26   6   0      758.84      672.87    152.10 o 
  27   6   0      102.23      188.89     84.37 o 
  28   6   0     2216.47     1919.99    335.12 o 
   1   7   0      866.20      683.88     33.86 o 
   2   7   0     1439.93     1062.19     57.17 o 
   3   7   0      611.77      406.74     46.91 o 
   4   7   0       13.32       91.70     29.69 o 
   5   7   0      139.48      298.09    161.41 o 
   6   7   0       23.63       11.09     29.22 o 
   7   7   0      691.56      950.95     88.54 o 
   8   7   0       29.48       19.92     32.53 o 
   9   7   0       59.37      185.12     57.77 o 
  10   7   0      238.66      136.35     50.15 o 
  11   7   0     1719.24     1632.62    139.53 o 
  12   7   0      146.46       23.22     39.42 o 
  13   7   0      120.51       57.46     30.55 o 
  14   7   0       33.41       11.52     31.59 o 
  15   7   0        6.10       64.54     32.12 o 
  16   7   0       33.06       57.61     53.70 o 
  17   7   0       55.70      -27.21     57.24 o 
  18   7   0        0.05      150.88     66.64 o 
  19   7   0       99.82       99.21     53.49 o 
  20   7   0       61.87       25.15     76.22 o 
  21   7   0      104.45      189.95     83.33 o 
  22   7   0      328.21      310.52    107.16 o 
  23   7   0      175.48      199.08     90.09 o 
  24   7   0       83.34      213.61     90.29 o 
  25   7   0      583.63      559.55    122.27 o 
  26   7   0       70.30       25.23     59.09 o 
  27   7   0      448.44      472.85    124.92 o 
   0   8   0      835.06      887.78     53.28 o 
   1   8   0      546.63      694.03     35.06 o 
   2   8   0       92.19      121.93     19.30 o 
   3   8   0      113.97      117.60     31.83 o 
   4   8   0       42.31       70.10     26.87 o 
   5   8   0      168.58      194.57     84.66 o 
   6   8   0      552.99      539.86     67.74 o 
   7   8   0        1.26       -3.48     37.72 o 
   8   8   0      467.83      446.57     70.00 o 
   9   8   0      592.06      425.59     75.86 o 
  10   8   0      787.40      928.53    431.61 o 
  11   8   0      969.83      824.53    105.08 o 
  12   8   0     2951.47     2260.70    168.40 o 
  13   8   0     1518.65     1242.91    190.88 o 
  14   8   0      105.90      165.76     36.36 o 
  15   8   0      351.83      394.04     52.48 o 
  16   8   0        4.03      -29.72     55.83 o 
  17   8   0        0.78       67.30    116.31 o 
  18   8   0      151.52       99.81     71.03 o 
  19   8   0        3.87       13.83     55.57 o 
  20   8   0      375.59      250.89     79.70 o 
  21   8   0      613.41      708.31    144.34 o 
  22   8   0      530.82      663.17    130.93 o 
  23   8   0      363.86      341.77    147.24 o 
  24   8   0      150.34      119.06     55.71 o 
  25   8   0       18.96      -48.49     79.48 o 
  26   8   0       97.23      104.52    123.10 o 
  27   8   0       15.14       39.54    100.60 o 
   1   9   0     6196.25     7288.07    111.70 o 
   2   9   0      651.98      850.33     43.44 o 
   3   9   0     1539.37     1393.01     73.61 o 
   4   9   0    18336.03    23440.17    372.50 o 
   5   9   0    12665.91    15628.33    319.89 o 
   6   9   0    10672.84    14399.01    322.06 o 
   7   9   0    10887.51    12708.54    317.32 o 
   8   9   0     3956.34     4582.69    201.86 o 
   9   9   0     1066.99     1621.46    125.80 o 
  10   9   0     7140.95     8072.77    290.32 o 
  11   9   0     8577.93     9353.35    326.66 o 
  12   9   0      511.26      565.45     87.52 o 
  13   9   0     2168.44     2922.96    381.22 o 
  14   9   0       62.85      180.40     54.93 o 
  15   9   0      629.59      760.02     68.23 o 
  16   9   0       38.40       83.33     42.69 o 
  17   9   0     1995.40     2122.98    193.44 o 
  18   9   0      364.35      343.71     87.81 o 
  19   9   0      528.09      482.95     92.68 o 
  20   9   0      524.69      384.15    100.40 o 
  21   9   0      139.23       39.77     54.80 o 
  22   9   0       30.28      -28.09     71.27 o 
  23   9   0        4.87       36.14     57.91 o 
  24   9   0       18.69      -30.23     81.86 o 
  25   9   0       88.59      116.34     67.82 o 
  26   9   0      210.66       92.77     88.94 o 
  27   9   0       14.62      -54.36     79.18 o 
   0  10   0      536.22      296.12     70.00 o 
   1  10   0      806.96      647.06     36.58 o 
   2  10   0       13.95       28.94     15.69 o 
   3  10   0       21.99        6.52     15.33 o 
   4  10   0      573.83      459.95     59.97 o 
   5  10   0      425.34      363.14     50.93 o 
   6  10   0      137.56      178.16     48.29 o 
   7  10   0        7.45       13.59     32.97 o 
   8  10   0      228.73      377.24     66.89 o 
   9  10   0       87.78      152.39     49.63 o 
  10  10   0      118.56       48.29     36.79 o 
  11  10   0     1355.38     1211.57    130.10 o 
  12  10   0       11.55       28.98     39.15 o 
  13  10   0      560.20      396.06     77.32 o 
  14  10   0      159.69       74.27     52.61 o 
  15  10   0      158.09      178.55     46.78 o 
  16  10   0       10.73        5.60     45.28 o 
  17  10   0       14.93       51.85     57.93 o 
  18  10   0       58.42      108.33     55.13 o 
  19  10   0       20.22       18.54     54.80 o 
  20  10   0       27.77       59.40     56.94 o 
  21  10   0       40.29       26.12     63.61 o 
  22  10   0        9.33       57.20     56.35 o 
  23  10   0       28.25       19.50     55.00 o 
  24  10   0       92.95      -18.89     55.60 o 
  25  10   0       20.23       78.33     74.17 o 
  26  10   0        1.77      -94.81    255.01 o 
  27  10   0       93.73      -26.74     85.09 o 
   1  11   0     2069.78     1536.78     56.39 o 
   2  11   0     6252.29     4457.05    266.52 o 
   3  11   0    13746.69    12432.31    207.12 o 
   4  11   0     6053.39     4850.52    152.80 o 
   5  11   0     4830.31     4388.31    181.37 o 
   6  11   0     3623.22     3278.33    169.60 o 
   7  11   0     1409.66     1418.00    115.34 o 
   8  11   0        5.62        2.72     30.54 o 
   9  11   0      593.09      475.79     79.88 o 
  10  11   0        8.11        9.44     42.68 o 
  11  11   0      964.86      743.27    101.70 o 
  12  11   0      241.72      116.24     57.69 o 
  13  11   0      375.32      222.27     94.64 o 
  14  11   0        2.59       38.17     57.85 o 
  15  11   0      125.67       42.83     37.05 o 
  16  11   0       39.94      -14.19     35.21 o 
  17  11   0      233.63      269.88     64.21 o 
  18  11   0        8.45      -27.79     46.31 o 
  19  11   0       17.29       23.33     51.81 o 
  20  11   0      311.35      203.04    135.74 o 
  21  11   0       91.47      155.27     72.57 o 
  22  11   0      323.60      262.24     87.06 o 
  23  11   0      222.86      104.78     72.17 o 
  24  11   0      250.01       96.50     82.10 o 
  25  11   0      226.88      212.80     91.14 o 
  26  11   0        3.24       19.48     69.78 o 
  27  11   0       48.60       17.20     89.76 o 
   0  12   0     4875.75     5469.79    277.75 o 
   1  12   0     1203.03     1857.04    115.61 o 
   2  12   0    32511.81    43863.56   1466.96 o 
   3  12   0     1357.96     1637.37     71.65 o 
   4  12   0     5087.26     6578.17    198.79 o 
   5  12   0     2198.75     2633.33    120.85 o 
   6  12   0     1858.55     2488.98    148.12 o 
   7  12   0      880.73     1152.38    140.49 o 
   8  12   0     1628.26     1555.22    128.35 o 
   9  12   0     1462.12     1767.56    166.73 o 
  10  12   0     8298.70     8495.98    312.46 o 
  11  12   0       96.14       81.81     52.89 o 
  12  12   0     5807.57     5738.91    275.10 o 
  13  12   0       88.74       34.11    144.12 o 
  14  12   0     7805.47     7268.57    460.14 o 
  15  12   0       18.26       32.81     56.72 o 
  16  12   0       95.64       63.94     53.47 o 
  17  12   0      928.11     1039.88    113.89 o 
  18  12   0     2251.12     2531.71    180.53 o 
  19  12   0      211.87      166.88     74.05 o 
  20  12   0       93.79       82.10    167.84 o 
  21  12   0        5.41       71.73     54.48 o 
  22  12   0      114.15      -51.45     65.30 o 
  23  12   0       28.34      -72.76     85.41 o 
  24  12   0        0.10      -17.34     56.38 o 
  25  12   0     2246.46     2265.89    244.32 o 
  26  12   0      578.84      487.07    142.69 o 
  27  12   0       15.73      111.35    103.57 o 
   1  13   0      615.47      523.66     69.87 o 
   2  13   0      978.73      740.28     65.10 o 
   3  13   0        1.82       12.43     16.09 o 
   4  13   0        2.62       25.22     17.95 o 
   5  13   0       20.31       15.83     29.00 o 
   6  13   0      111.51       75.53     44.63 o 
   7  13   0      369.36      381.01     65.24 o 
   8  13   0       70.14       91.87     41.02 o 
   9  13   0      101.19       92.28     68.89 o 
  10  13   0      638.67      469.70     78.51 o 
  11  13   0      432.86      563.43     93.92 o 
  12  13   0      205.44      197.82     66.88 o 
  13  13   0       20.09       40.57     55.98 o 
  14  13   0      161.03      138.52     67.23 o 
  15  13   0       12.47      118.12     55.85 o 
  16  13   0       88.51       67.11     42.38 o 
  17  13   0        6.12       57.41     63.35 o 
  18  13   0       56.92      150.83     53.51 o 
  19  13   0      232.50      164.19     62.67 o 
  20  13   0      174.62       64.73     90.86 o 
  21  13   0      120.47       51.11     49.66 o 
  22  13   0      178.01      208.93     84.44 o 
  23  13   0      170.14      238.22     98.64 o 
  24  13   0      196.69      181.87     75.45 o 
  25  13   0        9.24       90.41     65.07 o 
  26  13   0       95.50      128.76     70.43 o 
   0  14   0      347.06      373.43     91.76 o 
   1  14   0     1147.33     1132.34    103.30 o 
   2  14   0     1368.36     1186.02     70.13 o 
   3  14   0     1711.46     1537.39     94.25 o 
   4  14   0     2039.95     1873.36     84.55 o 
   5  14   0     1516.11     1391.80     77.18 o 
   6  14   0      218.36      181.79     42.32 o 
   7  14   0      632.04      498.01     74.32 o 
   8  14   0      184.44      165.41     69.02 o 
   9  14   0      291.87      219.57     45.80 o 
  10  14   0     1106.33      939.15    112.55 o 
  11  14   0      474.04      437.94     86.41 o 
  12  14   0     2279.07     2076.94    205.38 o 
  13  14   0     2182.79     1897.32    176.35 o 
  14  14   0     1728.10     1773.71    252.71 o 
  15  14   0      532.69      507.87    100.40 o 
  16  14   0      716.93      688.18     97.62 o 
  17  14   0      118.92      100.22     54.85 o 
  18  14   0      101.95      137.25     83.20 o 
  19  14   0        3.17       51.36     96.55 o 
  20  14   0      302.87      263.57     84.64 o 
  21  14   0       50.47       42.40    175.13 o 
  22  14   0      130.76      122.71     55.99 o 
  23  14   0       27.09       12.57    133.40 o 
  24  14   0      224.78      251.63     81.66 o 
  25  14   0        9.27      -47.42    117.75 o 
  26  14   0        1.38     -107.07    107.07 o 
   1  15   0      429.32      517.80     72.33 o 
   2  15   0      542.73      762.63     88.18 o 
   3  15   0     2792.57     3190.86    120.25 o 
   4  15   0     1450.74     1696.26     90.63 o 
   5  15   0     9137.55    10373.45    204.31 o 
   6  15   0     2311.95     2831.70    112.62 o 
   7  15   0      798.45      648.92     83.71 o 
   8  15   0       80.53       52.27     44.09 o 
   9  15   0      140.82      210.87     61.45 o 
  10  15   0      145.16      238.95    110.00 o 
  11  15   0      577.44      647.17     97.11 o 
  12  15   0      105.33      257.48    166.43 o 
  13  15   0      366.02      422.38    175.02 o 
  14  15   0     1764.36     1785.76    174.34 o 
  15  15   0        0.84      115.16     72.82 o 
  16  15   0      392.38      459.27     86.72 o 
  17  15   0       20.66        3.09     39.08 o 
  18  15   0        2.39        9.54     57.34 o 
  19  15   0      589.85      529.60     92.12 o 
  20  15   0        1.35       67.79     63.26 o 
  21  15   0      471.89      437.58    109.38 o 
  22  15   0       35.46       98.38     71.71 o 
  23  15   0      568.90      421.59    109.00 o 
  24  15   0        7.58      183.14     81.61 o 
  25  15   0       43.76      124.82     78.03 o 
  26  15   0      100.05      184.28    125.97 o 
   0  16   0      474.82      519.28    103.89 o 
   1  16   0        9.13       94.42     43.00 o 
   2  16   0      227.72      384.62     76.23 o 
   3  16   0      986.47     1041.63     89.11 o 
   4  16   0       76.77      109.62     41.79 o 
   5  16   0       53.28       49.80     32.11 o 
   6  16   0      120.58      203.16     50.77 o 
   7  16   0        8.24       22.19     59.78 o 
   8  16   0       39.92       -1.47     41.41 o 
   9  16   0       17.02       27.33     41.88 o 
  10  16   0      154.99      205.50     69.55 o 
  11  16   0      727.08      570.09    127.96 o 
  12  16   0        0.27      -32.69     45.38 o 
  13  16   0       62.38       58.56     83.04 o 
  14  16   0       30.76       69.45     42.77 o 
  15  16   0      157.85      152.37     69.73 o 
  16  16   0      475.70      351.95     80.48 o 
  17  16   0       35.27      -26.53     65.18 o 
  18  16   0       57.49       79.30     48.36 o 
  19  16   0        0.53      -30.62     41.72 o 
  20  16   0      451.08      461.44    104.13 o 
  21  16   0      192.55      194.40     75.79 o 
  22  16   0        1.29       55.36    112.33 o 
  23  16   0       28.92       94.18     77.89 o 
  24  16   0      155.93      232.26     89.75 o 
  25  16   0       47.26      174.66     78.25 o 
   1  17   0      631.30      659.36     93.06 o 
   2  17   0     1396.52     1325.54    130.91 o 
   3  17   0     4306.75     3454.14    142.89 o 
   4  17   0    13171.21    11653.80    245.04 o 
   5  17   0     8184.22     7229.80    200.53 o 
   6  17   0     3380.40     3246.61    141.99 o 
   7  17   0       65.77       75.06     40.70 o 
   8  17   0      126.59      137.69     41.99 o 
   9  17   0       81.98       86.95     44.86 o 
  10  17   0      117.47       64.92     75.14 o 
  11  17   0       94.22      209.39     78.04 o 
  12  17   0      265.34      256.61     79.92 o 
  13  17   0        4.30       -4.48    113.44 o 
  14  17   0       14.60        6.27     48.54 o 
  15  17   0      467.82      420.80    101.32 o 
  16  17   0      260.11      236.24     62.81 o 
  17  17   0       18.25      -53.60     53.60 o 
  18  17   0       17.65       52.76     56.67 o 
  19  17   0        0.43       39.40     47.86 o 
  20  17   0       77.77      -18.49     54.03 o 
  21  17   0      201.39      121.94     47.52 o 
  22  17   0      202.97      248.01     93.04 o 
  23  17   0      398.37      428.01    120.12 o 
  24  17   0      103.55      318.85    102.58 o 
   0  18   0    13842.40    14850.41    564.80 o 
   1  18   0     9286.40     9029.21    315.90 o 
   2  18   0     5139.87     5281.15    243.67 o 
   3  18   0     4634.85     4939.22    238.01 o 
   4  18   0     3047.11     3618.59    147.48 o 
   5  18   0      109.34      224.01     53.37 o 
   6  18   0      242.46      210.70     41.28 o 
   7  18   0     2493.63     2766.03    120.90 o 
   8  18   0     3951.83     4545.25    160.27 o 
   9  18   0     1926.88     1801.39    129.94 o 
  10  18   0        5.79       -3.63     52.01 o 
  11  18   0      196.97      162.55     54.14 o 
  12  18   0      804.05      831.15    122.33 o 
  13  18   0     4024.96     3744.96    254.66 o 
  14  18   0      651.99      555.79    144.12 o 
  15  18   0       93.81       76.20    100.74 o 
  16  18   0      196.73      136.70     40.07 o 
  17  18   0      236.27      180.38     60.08 o 
  18  18   0      349.04      384.86     76.14 o 
  19  18   0      412.86      479.35     95.62 o 
  20  18   0       15.07      -34.34     55.99 o 
  21  18   0      131.92       82.08    111.73 o 
  22  18   0       48.12       -2.17     54.58 o 
  23  18   0      119.59       39.43     87.28 o 
  24  18   0        3.76      197.66    125.79 o 
   1  19   0      136.71      262.65     91.80 o 
   2  19   0      117.44      302.53     73.14 o 
   3  19   0     1230.30     1434.14    144.16 o 
   4  19   0      374.88      233.19     39.43 o 
   5  19   0      755.13      518.87     58.08 o 
   6  19   0      192.20      113.26     32.74 o 
   7  19   0        5.79        9.54     23.89 o 
   8  19   0      121.31      159.31     35.09 o 
   9  19   0      187.17      159.11     42.88 o 
  10  19   0        0.37      -10.89     49.71 o 
  11  19   0       51.72       73.80     60.45 o 
  12  19   0       77.64      131.45     51.58 o 
  13  19   0      137.89       99.16     63.70 o 
  14  19   0        4.15       75.10     58.62 o 
  15  19   0       23.92       58.47     59.32 o 
  16  19   0        1.88       13.49     40.01 o 
  17  19   0       36.67      -45.07     45.07 o 
  18  19   0      173.23      160.18     69.17 o 
  19  19   0       93.98      188.97     70.16 o 
  20  19   0       41.33       39.37     48.81 o 
  21  19   0       94.83       99.44     60.73 o 
  22  19   0       76.13      200.25    140.30 o 
  23  19   0       35.11      -96.99     96.99 o 
  24  19   0       67.76      271.18    135.36 o 
   0  20   0        2.34       48.55     49.82 o 
   1  20   0      314.49      447.92     84.20 o 
   2  20   0     1750.22     1727.85    156.95 o 
   3  20   0      555.78      635.05    154.95 o 
   4  20   0     1113.26     1096.73    124.07 o 
   5  20   0     1729.33     1570.40    153.30 o 
   6  20   0      206.04       98.17     75.64 o 
   7  20   0      141.13      149.62     62.88 o 
   8  20   0      234.17      190.23     97.34 o 
   9  20   0       66.45       43.53     40.12 o 
  10  20   0      517.43      479.60     79.75 o 
  11  20   0      256.87      227.28     67.54 o 
  12  20   0      135.18      164.34     51.92 o 
  13  20   0     1091.20     1170.26    125.39 o 
  14  20   0      740.56      719.05    102.33 o 
  15  20   0      524.74      582.69    110.91 o 
  16  20   0      305.50      389.33     78.19 o 
  17  20   0      107.65       18.32     66.87 o 
  18  20   0        8.63      -19.38     37.04 o 
  19  20   0        5.99       31.91     54.86 o 
  20  20   0       22.69       81.82     72.60 o 
  21  20   0        0.44       29.51     99.81 o 
  22  20   0       17.42       41.70    103.00 o 
  23  20   0        4.85       73.01     89.72 o 
   1  21   0        0.17       17.84     42.72 o 
   2  21   0        4.93       54.27     93.15 o 
   3  21   0     4383.67     4913.83    259.94 o 
   4  21   0       37.81      103.75     60.57 o 
   5  21   0     3286.60     3643.52    230.29 o 
   6  21   0      805.42      978.74    124.41 o 
   7  21   0       11.39      101.65     68.74 o 
   8  21   0      228.38      316.53     81.49 o 
   9  21   0      191.16      234.29    161.27 o 
  10  21   0       14.12      -14.95     43.53 o 
  11  21   0     1416.46     1887.71    149.55 o 
  12  21   0      629.03      547.15     85.47 o 
  13  21   0       38.80       20.41     50.44 o 
  14  21   0        1.26       20.81     52.23 o 
  15  21   0       33.41      216.62     64.22 o 
  16  21   0       24.96      132.39     66.05 o 
  17  21   0       98.55       45.87     53.50 o 
  18  21   0      330.23      409.22    106.42 o 
  19  21   0      144.35        4.37     80.08 o 
  20  21   0        6.29       18.18    125.69 o 
  21  21   0      309.08      126.69     90.40 o 
  22  21   0       15.93     -107.51    107.51 o 
  23  21   0      404.48       -1.05     65.99 o 
   0  22   0      293.28      416.45    118.19 o 
   1  22   0        9.22       41.13     44.79 o 
   2  22   0      100.24       50.18     93.54 o 
   3  22   0      255.37      293.34     92.68 o 
   4  22   0      378.20      542.16     96.02 o 
   5  22   0        9.44      115.47     61.74 o 
   6  22   0       54.57       61.80     61.97 o 
   7  22   0      133.84      170.01     77.18 o 
   8  22   0        4.68      -29.53     47.10 o 
   9  22   0       31.08       53.54     46.09 o 
  10  22   0       13.06       15.35     56.37 o 
  11  22   0       49.46       59.43     56.50 o 
  12  22   0      137.58       71.79     49.38 o 
  13  22   0      292.73      193.30     67.96 o 
  14  22   0        2.95       92.49     47.11 o 
  15  22   0       87.24      174.75     54.45 o 
  16  22   0       92.34      117.62     47.19 o 
  17  22   0      221.75      201.91     56.07 o 
  18  22   0       52.86      109.81     64.40 o 
  19  22   0       59.33      193.88     70.54 o 
  20  22   0       31.44       21.77     71.25 o 
  21  22   0        3.03      239.84    131.49 o 
  22  22   0      101.37      176.34    148.41 o 
   1  23   0      168.14      108.27     41.17 o 
   2  23   0      141.05      150.26     47.43 o 
   3  23   0      451.25      414.84     89.06 o 
   4  23   0     1335.57     1310.22    155.99 o 
   5  23   0     1175.67     1171.17    145.81 o 
   6  23   0      900.71      745.61    117.99 o 
   7  23   0      620.20      654.19    125.32 o 
   8  23   0      188.10      246.02     74.31 o 
   9  23   0       10.35        6.34     46.03 o 
  10  23   0       42.02       39.61     73.56 o 
  11  23   0       69.75        1.11     51.88 o 
  12  23   0       93.10      182.53     61.90 o 
  13  23   0        0.02       58.95     49.29 o 
  14  23   0       71.75      248.01     89.52 o 
  15  23   0      150.21      231.66     72.49 o 
  16  23   0        1.88        0.75     44.61 o 
  17  23   0       19.64        2.79     54.37 o 
  18  23   0        0.02      116.45     59.57 o 
  19  23   0        1.26       50.05    171.43 o 
  20  23   0       50.46      151.24    100.42 o 
  21  23   0        0.03      148.86    122.35 o 
  22  23   0       31.59       85.91     95.39 o 
   0  24   0      254.93      438.19    132.68 o 
   1  24   0       63.34       88.91     54.37 o 
   2  24   0      493.53      484.02     94.02 o 
   3  24   0      677.13      807.37    123.51 o 
   4  24   0      609.46      656.14    108.27 o 
   5  24   0     1353.62     1506.63    161.80 o 
   6  24   0       26.19       81.66     57.91 o 
   7  24   0      778.22     1064.77    145.04 o 
   8  24   0      181.98      244.64     84.88 o 
   9  24   0      331.96      463.62    102.43 o 
  10  24   0      403.50      340.10    193.82 o 
  11  24   0      249.08      314.65     85.52 o 
  12  24   0      363.38      239.30     89.77 o 
  13  24   0     1228.94     1390.17    175.10 o 
  14  24   0      269.81      155.25     78.94 o 
  15  24   0     3543.51     3595.55    230.78 o 
  16  24   0      471.44      401.70     90.31 o 
  17  24   0      204.17      149.30     63.95 o 
  18  24   0       30.53        5.80     46.31 o 
  19  24   0      121.77        4.97     71.46 o 
  20  24   0      118.55       57.08     64.45 o 
  21  24   0      219.87      275.58    137.32 o 
   1  25   0        2.71       87.25     64.72 o 
   2  25   0      217.27      162.14     96.20 o 
   3  25   0      116.56      217.18     66.81 o 
   4  25   0      119.38      114.26     88.05 o 
   5  25   0      160.80      194.94     71.93 o 
   6  25   0      253.94      381.79     89.76 o 
   7  25   0       66.87       44.33     55.89 o 
   8  25   0        0.08       36.38     49.52 o 
   9  25   0       14.37       55.04     52.39 o 
  10  25   0        1.52       57.81     79.11 o 
  11  25   0       37.71        8.96    109.39 o 
  12  25   0       17.20      -52.34     58.68 o 
  13  25   0        6.55      107.77     96.32 o 
  14  25   0        3.79      130.05     70.46 o 
  15  25   0        6.27       35.10    111.03 o 
  16  25   0        9.09      -26.74     52.13 o 
  17  25   0        1.00      -38.28     57.71 o 
  18  25   0       89.95      219.28     83.36 o 
  19  25   0        2.62       13.46     73.18 o 
  20  25   0       87.34       55.86     84.72 o 
   0  26   0       50.01       94.83     77.37 o 
   1  26   0      668.86      532.60    101.24 o 
   2  26   0      251.03      231.51     78.90 o 
   3  26   0       53.61       65.75     53.83 o 
   4  26   0       86.40       86.36     43.22 o 
   5  26   0      522.14      446.49    102.70 o 
   6  26   0       90.55      112.58     56.79 o 
   7  26   0       71.93      -63.92     63.92 o 
   8  26   0       76.20      -39.48     51.28 o 
   9  26   0      202.63      212.04     84.05 o 
  10  26   0       39.01      -64.69     64.69 o 
  11  26   0       47.69       94.77     82.38 o 
  12  26   0       53.07      -66.92     66.92 o 
  13  26   0       27.40      101.37     70.83 o 
  14  26   0       14.12       59.13     47.42 o 
  15  26   0       32.97      -78.90     90.27 o 
  16  26   0      212.52      -45.55     68.92 o 
  17  26   0       52.41       60.99    118.32 o 
  18  26   0        5.06        8.73     86.90 o 
   1  27   0       34.80       82.16     52.82 o 
   2  27   0      721.89      822.72    137.25 o 
   3  27   0      140.47      236.37     79.78 o 
   4  27   0       82.10       23.44     67.27 o 
   5  27   0      127.28      212.98     54.11 o 
   6  27   0      177.12      184.77     87.72 o 
   7  27   0      111.79      287.89     94.82 o 
   8  27   0       22.35       41.17     60.44 o 
   9  27   0      307.01      223.74     74.89 o 
  10  27   0      238.83      324.06     95.19 o 
  11  27   0        0.01      -22.53     51.92 o 
  12  27   0        6.76      -35.75     55.99 o 
  13  27   0       59.41      200.34     84.51 o 
  14  27   0      101.50       40.43     99.52 o 
  15  27   0      654.81      826.83    213.34 o 
  16  27   0       54.49      -51.21     84.42 o 
  17  27   0       12.96     -102.03    109.80 o 
   0  28   0      266.44      245.32    107.09 o 
   1  28   0        9.52      100.66     70.94 o 
   2  28   0       16.52       11.01     61.96 o 
   3  28   0       91.77      146.12    146.48 o 
   4  28   0       10.95       38.57     67.00 o 
   5  28   0       43.19      108.15     71.31 o 
   6  28   0      489.43      546.22    117.47 o 
   7  28   0        7.24      122.03     73.58 o 
   8  28   0       53.39       24.05    182.11 o 
   9  28   0       12.35      145.81     70.39 o 
  10  28   0       20.33       -5.95    121.00 o 
  11  28   0       49.71      126.73    108.47 o 
  12  28   0       80.65      127.49     96.99 o 
  13  28   0        0.35      135.51    112.19 o 
  14  28   0      120.67      517.97    185.99 o 
  15  28   0       19.41      118.34     94.88 o 
  16  28   0        6.85      -82.50     89.86 o 
   1  29   0       91.58       81.29     90.12 o 
   2  29   0      139.92      148.00     73.97 o 
   3  29   0        0.01      -23.37     55.18 o 
   4  29   0        0.08      -45.58    152.06 o 
   5  29   0       55.83      148.56     61.76 o 
   6  29   0      197.83      243.01     94.03 o 
   7  29   0      265.11      204.32     93.57 o 
   8  29   0       85.74       79.22     75.79 o 
   9  29   0      201.05      385.52    105.34 o 
  10  29   0       23.00       62.16     78.91 o 
  11  29   0       12.58      111.96     95.15 o 
  12  29   0       27.72      198.98    128.52 o 
  13  29   0       59.05      157.20    118.63 o 
  14  29   0        2.84      138.00    114.76 o 
  15  29   0        8.52      305.35    145.72 o 
   0  30   0     2394.69     2726.58    338.52 o 
   1  30   0     1465.09     1446.55    172.31 o 
   2  30   0      412.27      613.06    144.30 o 
   3  30   0        0.04       27.78     77.69 o 
   4  30   0       18.85       35.96     47.74 o 
   5  30   0      479.81      624.45    124.69 o 
   6  30   0       46.50       85.42     54.27 o 
   7  30   0      138.53      194.38     77.82 o 
   8  30   0      229.68      332.53    137.39 o 
   9  30   0      327.85      358.03    151.94 o 
  10  30   0       59.17      167.24    112.43 o 
  11  30   0       61.05      -95.54     95.54 o 
  12  30   0       58.41      134.09     62.63 o 
  13  30   0      823.68      935.38    226.13 o 
  14  30   0      844.14      744.46    211.40 o 
   1  31   0       76.58       -1.79     53.99 o 
   2  31   0        0.83       32.13     67.28 o 
   3  31   0       88.20       31.53     59.02 o 
   4  31   0       28.74       -7.30     59.78 o 
   5  31   0       69.75      105.14    133.24 o 
   6  31   0       67.78      195.50    108.62 o 
   7  31   0        1.75     -103.93    103.93 o 
   8  31   0        3.44      171.07    127.38 o 
   9  31   0       18.09       56.09     83.99 o 
  10  31   0        7.04      137.72    105.15 o 
  11  31   0        9.35      -14.28     69.76 o 
  12  31   0       31.89      198.83    122.85 o 
  13  31   0      135.42      -99.58     99.58 o 
   0  32   0      471.79      476.71    157.12 o 
   1  32   0       71.65      127.37     64.44 o 
   2  32   0       43.15       44.94    121.42 o 
   3  32   0       14.32       51.54    115.71 o 
   4  32   0       15.75     -104.63    104.63 o 
   5  32   0        2.20       49.26     69.81 o 
   6  32   0       24.38      -47.40    103.27 o 
   7  32   0        7.15      -24.98     80.60 o 
   8  32   0       47.51      134.11     92.53 o 
   9  32   0       97.33       98.58     90.88 o 
  10  32   0       33.61      163.84    105.78 o 
  11  32   0        2.87       19.55     80.60 o 
  12  32   0        9.39       61.00     73.41 o 
   1  33   0      117.32      151.02    178.51 o 
   2  33   0      502.76      390.07    144.80 o 
   3  33   0      314.72      330.04    142.16 o 
   4  33   0      163.92      201.86    109.71 o 
   5  33   0       59.95      -24.97     70.54 o 
   6  33   0        0.12     -129.31    129.31 o 
   7  33   0       15.71      -23.90     74.51 o 
   8  33   0       23.96       -3.01     63.03 o 
   9  33   0      122.19       53.31     81.04 o 
  10  33   0        3.18      155.88    132.95 o 
   3  34   0       32.17       60.09    106.77 o 
   4  34   0        2.61       96.45     73.74 o 
   5  34   0        5.91      179.11    111.08 o 
   6  34   0        1.34       -6.99     66.81 o 
   7  34   0       25.60      155.05    136.69 o 
   8  34   0       50.62      -67.17     81.86 o 
 -28   1   1       63.33      -58.85     59.85 o 
 -27   1   1      218.02      307.86    100.56 o 
 -26   1   1       22.59      106.80    170.48 o 
 -25   1   1      108.80      177.06    114.35 o 
 -24   1   1       62.11       -3.70    136.61 o 
 -23   1   1        1.32       50.50    159.88 o 
 -22   1   1       41.34       61.26    143.79 o 
 -21   1   1        0.10      -29.02     62.04 o 
 -20   1   1      242.76      140.47     61.85 o 
 -19   1   1       24.88       77.22     46.74 o 
 -18   1   1      152.41      260.88     81.90 o 
 -17   1   1      100.18      103.09     49.39 o 
 -16   1   1      902.27      587.26     99.09 o 
 -15   1   1      888.70      489.02     85.22 o 
 -14   1   1     2453.12     1846.24    158.28 o 
 -13   1   1      146.36       69.70     55.17 o 
 -12   1   1      763.75      507.84     52.81 o 
 -11   1   1        7.28       70.17     23.94 o 
 -10   1   1      189.96      286.44     40.71 o 
  -9   1   1      163.33      216.74     45.70 o 
  -8   1   1      894.70     1057.61     54.05 o 
  -7   1   1      279.23      244.78     25.59 o 
  -6   1   1      423.36      444.27     32.84 o 
  -5   1   1        3.49       24.01     13.50 o 
  -4   1   1      117.19      106.66     20.40 o 
  -3   1   1       52.69       76.21     19.86 o 
   2   1   1     1016.10      656.21     53.30 o 
   3   1   1      325.42      323.67     36.14 o 
   4   1   1      916.45      683.87     55.79 o 
   5   1   1     5642.93     5302.79    230.99 o 
   6   1   1     3506.07     2321.80    180.13 o 
   7   1   1     4920.64     4375.24    112.31 o 
   8   1   1     1273.37      968.68     55.11 o 
   9   1   1     3967.99     3640.22    111.34 o 
  10   1   1     1667.42     1494.56    121.15 o 
  11   1   1      905.05      998.18    161.38 o 
  12   1   1       18.03        5.91     35.43 o 
  13   1   1        0.26       26.39     73.34 o 
  14   1   1      299.48      280.10     64.36 o 
  15   1   1      185.95      154.63     88.79 o 
  16   1   1      235.21      190.57     86.34 o 
  17   1   1       30.67      -34.32     70.49 o 
  18   1   1       29.33      -41.91     54.84 o 
  19   1   1      227.32       67.73     56.40 o 
  20   1   1      126.20       56.49     55.81 o 
  21   1   1       39.21       -1.66     55.32 o 
  22   1   1        2.17      -21.24     63.78 o 
  23   1   1      167.25      117.38     86.28 o 
  24   1   1        0.91      126.38     64.36 o 
  25   1   1       68.05      -51.74     51.74 o 
  26   1   1       41.30       53.44     63.78 o 
  27   1   1       92.85      146.76     83.40 o 
  28   1   1       53.29      223.38    149.29 o 
 -28   2   1        0.78      161.87     84.43 o 
 -27   2   1        9.80       54.49     97.92 o 
 -26   2   1       81.34      240.79     98.29 o 
 -25   2   1        1.83       96.93     89.69 o 
 -24   2   1        4.98       22.22     63.42 o 
 -23   2   1      315.93      237.70     74.93 o 
 -22   2   1      352.06      250.72     87.64 o 
 -21   2   1       22.91       60.72     47.86 o 
 -20   2   1      124.40       98.93     68.00 o 
 -19   2   1      206.31      470.75     91.34 o 
 -18   2   1      455.64      479.42    117.69 o 
 -17   2   1      849.72      737.61    116.21 o 
 -16   2   1      426.24      483.72     88.50 o 
 -15   2   1       57.46       58.93     37.20 o 
 -14   2   1      402.34      459.61     56.96 o 
 -13   2   1        0.70       22.24     26.87 o 
 -12   2   1      679.01      652.63     62.10 o 
 -11   2   1       40.94       48.61     26.22 o 
 -10   2   1       53.23       42.80     23.86 o 
  -9   2   1        0.38       32.41     16.94 o 
  -8   2   1      933.34      804.07     56.55 o 
  -7   2   1       50.74       33.19     13.81 o 
  -6   2   1      481.46      359.17     49.29 o 
  -5   2   1     3197.23     2315.90    191.89 o 
  -4   2   1     4112.94     3144.52    170.17 o 
  -3   2   1      265.98      112.35     19.81 o 
   2   2   1      125.67       68.45     15.52 o 
   3   2   1        9.60       -0.63     15.83 o 
   4   2   1      158.01      114.08     24.63 o 
   5   2   1     1582.00     1313.61     69.58 o 
   6   2   1       36.39       45.57     13.04 o 
   7   2   1      112.66       84.44     13.18 o 
   8   2   1      453.24      371.54     27.71 o 
   9   2   1      527.87      324.75     41.75 o 
  10   2   1      441.69      355.91    122.32 o 
  11   2   1     1001.49      843.53    100.39 o 
  12   2   1       18.32       34.80     85.56 o 
  13   2   1       39.40       43.73     42.58 o 
  14   2   1     1176.39      961.50    118.46 o 
  15   2   1      312.11      188.34     63.50 o 
  16   2   1     1535.39     1229.11    144.30 o 
  17   2   1      945.17      770.59    121.91 o 
  18   2   1       24.34        5.72     91.58 o 
  19   2   1      243.62       76.52     52.50 o 
  20   2   1       10.14      -59.79     59.79 o 
  21   2   1      152.38      133.80     73.60 o 
  22   2   1      128.81      188.84     68.89 o 
  23   2   1       95.12       17.48     48.93 o 
  24   2   1      316.76      514.42    127.70 o 
  25   2   1       81.22       90.98    145.48 o 
  26   2   1        0.09      -21.11     82.05 o 
  27   2   1        8.34      121.19     93.60 o 
  28   2   1        0.01     -138.10    138.10 o 
 -28   3   1        0.49      -41.67     58.42 o 
 -27   3   1      106.44      200.50    156.63 o 
 -26   3   1       24.96       28.65     87.87 o 
 -25   3   1      217.68      414.15    152.64 o 
 -24   3   1      505.30      698.33    140.93 o 
 -23   3   1      180.15      184.04    203.68 o 
 -22   3   1     1311.10     1648.90    190.84 o 
 -21   3   1      191.84      248.55     94.29 o 
 -20   3   1      242.57      172.06     73.24 o 
 -19   3   1      239.90      154.31     76.56 o 
 -18   3   1      136.37      137.28     64.33 o 
 -17   3   1     1030.80     1062.64    130.68 o 
 -16   3   1      330.70      281.62     74.97 o 
 -15   3   1      111.45      180.36     36.14 o 
 -14   3   1     7380.67     8104.68    247.61 o 
 -13   3   1      285.44      401.63     52.85 o 
 -12   3   1      748.87      866.14     75.50 o 
 -11   3   1     1537.60     2174.17    106.24 o 
 -10   3   1     7361.91     8527.43    246.17 o 
  -9   3   1     4956.72     7629.67    193.59 o 
  -8   3   1     8625.71    10607.80    391.10 o 
  -7   3   1      145.46      188.03     36.44 o 
  -6   3   1     2087.61     2286.07    113.12 o 
  -5   3   1      836.87     1190.24     76.51 o 
  -4   3   1     2172.86     3120.91    112.40 o 
  -3   3   1      220.50      185.20     33.59 o 
  -2   3   1     7454.52     8877.99    144.49 o 
  -1   3   1    25596.89    34938.88   1106.65 o 
   1   3   1     9758.16    13437.07    169.22 o 
   2   3   1     6745.45     9194.23    159.97 o 
   3   3   1     7368.80    10413.00    192.16 o 
   4   3   1      595.22      622.57     55.16 o 
   5   3   1     4234.31     5328.50    243.24 o 
   6   3   1       40.93       13.69     18.85 o 
   7   3   1    11218.41    14408.53    270.99 o 
   8   3   1      651.17     1156.69     72.91 o 
   9   3   1     2413.13     3008.01     96.52 o 
  10   3   1      775.78      773.73     52.42 o 
  11   3   1    10354.84    11540.55    653.97 o 
  12   3   1     3185.60     3444.76    196.89 o 
  13   3   1       17.53      -19.29     58.47 o 
  14   3   1       21.97       51.02     38.93 o 
  15   3   1       67.99       62.04     77.84 o 
  16   3   1      145.59      106.07     59.15 o 
  17   3   1      370.96      438.00    101.84 o 
  18   3   1      894.08      903.84    134.77 o 
  19   3   1      218.75      258.63     84.74 o 
  20   3   1     2185.17     2671.80    229.37 o 
  21   3   1       88.87      230.26     87.12 o 
  22   3   1       41.28      -68.14     68.14 o 
  23   3   1      124.54       74.76     56.48 o 
  24   3   1      460.66      438.07    122.34 o 
  25   3   1      378.66      408.08    132.15 o 
  26   3   1      163.72      284.38    139.83 o 
  27   3   1       27.54      -39.19     56.37 o 
  28   3   1       24.38      214.87    127.70 o 
 -28   4   1        3.11      136.82    134.14 o 
 -27   4   1        3.90       18.98     55.55 o 
 -26   4   1        0.56       59.85     74.83 o 
 -25   4   1      191.55      273.94     91.32 o 
 -24   4   1      497.88      478.71    106.23 o 
 -23   4   1       55.90      115.77     67.02 o 
 -22   4   1       62.91       10.36    170.53 o 
 -21   4   1       20.00       16.53     46.01 o 
 -20   4   1       46.78       93.69     64.59 o 
 -19   4   1        3.72      -21.51     71.09 o 
 -18   4   1       92.49       46.83    164.56 o 
 -17   4   1       21.79      107.13     54.51 o 
 -16   4   1     1322.46     1206.79     89.88 o 
 -15   4   1        1.72       29.50     51.28 o 
 -14   4   1        5.17       13.03     24.86 o 
 -13   4   1      346.27      328.36     40.66 o 
 -12   4   1       40.95      110.24     29.08 o 
 -11   4   1       34.07       41.03     21.85 o 
 -10   4   1        1.17       24.19     21.87 o 
  -9   4   1       36.40       -7.20     67.08 o 
  -8   4   1      829.50      841.27    127.29 o 
  -7   4   1      190.71      190.00     38.45 o 
  -6   4   1      287.30      170.46     36.46 o 
  -5   4   1     4244.60     3436.83    132.70 o 
  -4   4   1     3124.88     2385.30    120.92 o 
  -3   4   1      132.82       73.94     16.29 o 
  -2   4   1        5.30       11.05      9.36 o 
  -1   4   1        6.29        9.44      6.55 o 
   0   4   1      121.94       91.85     16.38 o 
   1   4   1     4118.72     3116.69     92.70 o 
   2   4   1     9261.21     7861.57    157.97 o 
   3   4   1     3947.43     3289.04    172.84 o 
   4   4   1      674.81      559.74     65.51 o 
   5   4   1       10.19       23.75     21.40 o 
   6   4   1      134.09      162.26     36.50 o 
   7   4   1      252.70      231.77     47.00 o 
   8   4   1      210.25      196.37     34.11 o 
   9   4   1      154.88      186.56     35.11 o 
  10   4   1      142.89      100.90     21.71 o 
  11   4   1      196.85      130.06     23.61 o 
  12   4   1      139.53       84.79     19.83 o 
  13   4   1      349.94      198.22     44.88 o 
  14   4   1     1293.92     1024.35    121.58 o 
  15   4   1      729.93      564.36     99.49 o 
  16   4   1      897.78      718.48    163.55 o 
  17   4   1      722.39      505.39     87.82 o 
  18   4   1       91.43       34.25     49.21 o 
  19   4   1        0.09       17.08     52.15 o 
  20   4   1       21.33       18.08     53.36 o 
  21   4   1        0.48       38.98     42.23 o 
  22   4   1        0.59       63.64     63.73 o 
  23   4   1        5.55      -61.16    131.02 o 
  24   4   1      133.26      311.79     91.14 o 
  25   4   1      300.75      395.33    136.63 o 
  26   4   1        5.90       85.97     51.71 o 
  27   4   1        8.42      162.46     79.30 o 
 -28   5   1      249.97      266.02     89.92 o 
 -27   5   1       91.36       50.34     66.09 o 
 -26   5   1      306.84      449.54    120.56 o 
 -25   5   1       23.63     -111.58    111.58 o 
 -24   5   1      118.98      162.41     72.16 o 
 -23   5   1       57.63      154.78     82.65 o 
 -22   5   1      198.48      308.56     99.63 o 
 -21   5   1      134.28      281.46     89.43 o 
 -20   5   1      306.00      295.46     82.18 o 
 -19   5   1      336.63      161.36     65.06 o 
 -18   5   1      239.63      182.75     83.74 o 
 -17   5   1      133.15       48.33     50.31 o 
 -16   5   1       87.44       49.09     34.60 o 
 -15   5   1      278.43      159.33     49.38 o 
 -14   5   1     1106.97      862.39     71.58 o 
 -13   5   1      589.74      402.54     52.87 o 
 -12   5   1      164.61       89.27     29.34 o 
 -11   5   1       49.67       44.31     34.90 o 
 -10   5   1      691.61      739.01     83.47 o 
  -9   5   1     1742.40     1321.51    106.52 o 
  -8   5   1    12171.80    11127.91    287.23 o 
  -7   5   1     6865.27     5520.07    193.95 o 
  -6   5   1     3052.40     2547.62    123.80 o 
  -5   5   1      123.79      104.11     32.59 o 
  -4   5   1       72.20       80.49     62.82 o 
  -3   5   1      598.72      388.20     41.95 o 
  -2   5   1     3424.85     2475.28     70.01 o 
  -1   5   1     5499.53     3760.72     69.64 o 
   0   5   1    13676.03    10514.22    160.60 o 
   1   5   1    17638.89    14719.82    152.50 o 
   2   5   1    10202.47     8646.86    176.27 o 
   3   5   1     1494.42     1147.72     72.08 o 
   4   5   1        0.44        6.02     21.75 o 
   5   5   1     1686.97     1406.38    111.24 o 
   6   5   1     1493.78     1113.23     86.64 o 
   7   5   1     3292.33     2542.38    151.42 o 
   8   5   1     3578.88     3202.59    168.58 o 
   9   5   1      388.30      263.22     45.30 o 
  10   5   1       51.45       97.31     35.20 o 
  11   5   1      177.44      146.82     30.26 o 
  12   5   1       48.75       13.52     18.63 o 
  13   5   1     1295.08      911.12     87.32 o 
  14   5   1     1683.31     1234.40     69.30 o 
  15   5   1     2008.86     1920.76    179.59 o 
  16   5   1       61.27       80.58     41.78 o 
  17   5   1        0.51      118.40     68.09 o 
  18   5   1      191.98      214.00     60.33 o 
  19   5   1      658.22      549.89    141.84 o 
  20   5   1       79.83       22.73     47.37 o 
  21   5   1      120.44      -71.50     71.50 o 
  22   5   1       68.45       69.83     64.52 o 
  23   5   1      462.39      401.39    105.60 o 
  24   5   1        7.41       40.85    165.08 o 
  25   5   1      110.01      141.14     80.40 o 
  26   5   1        3.75       -0.20    138.51 o 
  27   5   1       29.03      -25.14     50.23 o 
 -28   6   1       73.12       38.19     86.25 o 
 -27   6   1       80.85      105.71     68.73 o 
 -26   6   1      700.54      791.26    156.05 o 
 -25   6   1        1.40      130.79     78.68 o 
 -24   6   1     2259.83     2442.50    243.96 o 
 -23   6   1     1016.19     1185.60    170.61 o 
 -22   6   1       34.38       61.78     59.62 o 
 -21   6   1      190.57      388.79     97.39 o 
 -20   6   1     1141.75     1478.77    170.49 o 
 -19   6   1       71.78       16.46    124.13 o 
 -18   6   1       28.20       79.43     65.23 o 
 -17   6   1      683.18      969.85    129.45 o 
 -16   6   1     4719.58     5161.37    192.58 o 
 -15   6   1     8021.36    10080.08    307.34 o 
 -14   6   1     9789.78    10926.63    240.38 o 
 -13   6   1      422.19      430.54     58.45 o 
 -12   6   1      326.36      437.49     70.95 o 
 -11   6   1     4628.71     5518.27    238.10 o 
 -10   6   1        0.12       10.96     39.22 o 
  -9   6   1     7771.95     9531.42    283.68 o 
  -8   6   1    20432.92    26577.49    634.46 o 
  -7   6   1     9408.24    12361.41    290.70 o 
  -6   6   1    34304.76    43715.45    950.93 o 
  -5   6   1      111.55       72.94     30.17 o 
  -4   6   1     3436.50     4364.52    143.78 o 
  -3   6   1    37148.48    45806.11    875.93 o 
  -2   6   1     7956.29     9405.46    694.36 o 
  -1   6   1   104583.36   136210.36   2634.33 o 
   0   6   1     1799.48     2466.55     67.39 o 
   1   6   1    23295.74    31851.49    402.52 o 
   2   6   1    10731.72    14374.27    239.35 o 
   3   6   1     1698.55     1927.48    101.72 o 
   4   6   1      224.05      399.71     47.81 o 
   5   6   1      926.26     1063.01     78.61 o 
   6   6   1     1287.16     1550.82    101.53 o 
   7   6   1     7431.15     9409.92    272.35 o 
   8   6   1     4089.57     5425.11    211.21 o 
   9   6   1     1951.83     2394.12    146.43 o 
  10   6   1     2636.36     2693.51    134.17 o 
  11   6   1     5979.00     6249.99    212.50 o 
  12   6   1       84.58       26.54     16.48 o 
  13   6   1     4411.12     5168.47    158.60 o 
  14   6   1        9.69       48.29     19.40 o 
  15   6   1       32.61      112.35     63.97 o 
  16   6   1     2827.42     3537.14    238.32 o 
  17   6   1     2901.74     3603.90    245.90 o 
  18   6   1      815.47     1368.62    159.07 o 
  19   6   1     1170.55     1637.07    176.56 o 
  20   6   1       15.28      -16.23     60.97 o 
  21   6   1       17.39       74.83    194.76 o 
  22   6   1      388.76      310.95     78.56 o 
  23   6   1      621.13      771.91    144.85 o 
  24   6   1        5.30      171.96     97.02 o 
  25   6   1      535.15      513.58    119.71 o 
  26   6   1       87.96      122.25    180.75 o 
  27   6   1      105.63      299.68    201.61 o 
 -28   7   1       15.51      219.15    129.73 o 
 -27   7   1        1.86      -49.18    108.68 o 
 -26   7   1        4.73       51.43    138.33 o 
 -25   7   1       97.00      148.69    101.29 o 
 -24   7   1       18.17       29.83    104.46 o 
 -23   7   1      291.25      105.97     80.39 o 
 -22   7   1       39.41      173.53     73.31 o 
 -21   7   1       17.28      -10.82    105.13 o 
 -20   7   1       15.79      -17.39     53.40 o 
 -19   7   1       89.28       46.60     64.00 o 
 -18   7   1        0.32       -4.98     47.27 o 
 -17   7   1      453.68      452.16     95.71 o 
 -16   7   1      117.21      133.31     41.38 o 
 -15   7   1     1258.44     1179.17     85.61 o 
 -14   7   1      282.91      327.16     52.94 o 
 -13   7   1       32.34      -56.98     56.98 o 
 -12   7   1      592.94      501.13     76.49 o 
 -11   7   1     1119.36     1011.66    108.41 o 
 -10   7   1      194.84      258.80    129.10 o 
  -9   7   1      609.93     1041.49    341.05 o 
  -8   7   1        1.75       -6.72     27.89 o 
  -7   7   1      108.75       85.25     82.45 o 
  -6   7   1     1194.07     1115.81    124.36 o 
  -5   7   1      171.99      937.90    731.08 o 
  -4   7   1     1157.38      957.74     71.96 o 
  -3   7   1     2076.69     1530.69     84.33 o 
  -2   7   1     1204.80      799.80     46.95 o 
  -1   7   1      532.16      283.25     26.21 o 
   0   7   1      195.96       76.27     12.77 o 
   1   7   1       35.80       30.17     14.35 o 
   2   7   1       72.48      133.93     28.24 o 
   3   7   1     1766.91     1858.21     98.48 o 
   4   7   1      406.94      366.45     53.60 o 
   5   7   1      370.84      296.17     50.29 o 
   6   7   1     1570.77     1386.15    100.32 o 
   7   7   1     3158.41     2920.60    151.33 o 
   8   7   1     2127.41     1869.41    158.43 o 
   9   7   1      692.67     1038.20    516.32 o 
  10   7   1      425.52      412.01     72.63 o 
  11   7   1       39.41       50.41     31.53 o 
  12   7   1      365.12      354.49     56.49 o 
  13   7   1      126.77       66.03     27.79 o 
  14   7   1       55.29       33.53     37.50 o 
  15   7   1       13.08       69.49     82.03 o 
  16   7   1      494.48      649.77    114.91 o 
  17   7   1       74.96       70.57     48.82 o 
  18   7   1        0.33      -26.40     50.33 o 
  19   7   1       93.21       91.16     58.10 o 
  20   7   1        1.57       31.80     55.87 o 
  21   7   1        8.15      -31.89    117.42 o 
  22   7   1       16.71      -21.36     56.44 o 
  23   7   1      274.92      319.29     98.66 o 
  24   7   1       21.49        2.68    133.23 o 
  25   7   1        0.13      125.51     79.64 o 
  26   7   1       20.14      -77.51     77.51 o 
  27   7   1       43.40       37.93     73.44 o 
 -27   8   1        1.08      -46.51    146.51 o 
 -26   8   1      135.13      143.82    137.72 o 
 -25   8   1        1.30       -0.72     52.98 o 
 -24   8   1      157.21      163.67     72.79 o 
 -23   8   1       40.57       29.33     64.74 o 
 -22   8   1        1.98       83.34     63.77 o 
 -21   8   1       19.90      -35.14     56.23 o 
 -20   8   1      155.65       57.17     56.79 o 
 -19   8   1      782.97      749.18    124.31 o 
 -18   8   1      372.70      351.06     94.78 o 
 -17   8   1      367.89      336.38     89.74 o 
 -16   8   1      122.77      165.91     37.07 o 
 -15   8   1        0.46       -0.81     26.17 o 
 -14   8   1      201.27      157.92     56.60 o 
 -13   8   1       73.73       75.63     48.68 o 
 -12   8   1       48.35      -37.49     37.49 o 
 -11   8   1     1337.12     1045.86    110.33 o 
 -10   8   1     1522.94     1190.14    131.10 o 
  -9   8   1      551.51      369.92     64.19 o 
  -8   8   1      400.27      429.63    226.94 o 
  -7   8   1       49.40       18.80     36.01 o 
  -6   8   1      904.88      798.38     79.77 o 
  -5   8   1     2244.21     2198.73    120.13 o 
  -4   8   1     1499.82     1542.69     92.30 o 
  -3   8   1       41.92       66.33     20.38 o 
  -2   8   1      333.81      296.26     23.76 o 
  -1   8   1      335.09      296.92     37.03 o 
   0   8   1     1926.26     1561.74     47.18 o 
   1   8   1     3257.54     2581.66     66.29 o 
   2   8   1     3218.97     2292.09     75.69 o 
   3   8   1     2396.57     1787.67    102.48 o 
   4   8   1     3195.43     2984.07    399.89 o 
   5   8   1      132.86       55.06     28.25 o 
   6   8   1       29.01      -21.72     31.08 o 
   7   8   1       43.16       22.58     33.79 o 
   8   8   1      283.27      273.66     57.94 o 
   9   8   1     1360.73     1113.64    106.91 o 
  10   8   1     2908.02     2153.43    305.86 o 
  11   8   1     2201.00     1479.59    136.43 o 
  12   8   1     3093.04     2524.06    146.25 o 
  13   8   1      384.84      361.22     62.28 o 
  14   8   1        5.40       43.92     25.03 o 
  15   8   1       39.86       -4.76     69.43 o 
  16   8   1        0.36       31.62     35.80 o 
  17   8   1        4.26      -32.23     44.45 o 
  18   8   1       75.08       39.02     55.26 o 
  19   8   1      340.60      245.30     67.82 o 
  20   8   1       22.19       66.85     49.59 o 
  21   8   1      129.68      173.97     60.71 o 
  22   8   1       53.34      -48.04     55.92 o 
  23   8   1      409.71      332.75     99.00 o 
  24   8   1      264.03      245.21     88.49 o 
  25   8   1      264.18      423.85    106.39 o 
  26   8   1        0.76       44.91    144.45 o 
  27   8   1       20.99       75.55    108.26 o 
 -27   9   1       11.67      113.04     62.55 o 
 -26   9   1     1120.34     1188.38    185.87 o 
 -25   9   1      248.76      178.05     57.71 o 
 -24   9   1      962.01      854.02    149.51 o 
 -23   9   1     1126.49     1422.33    188.96 o 
 -22   9   1       35.96      -36.17     53.04 o 
 -21   9   1      426.46      415.00    105.84 o 
 -20   9   1       26.25       12.25     51.85 o 
 -19   9   1        0.06       91.40     54.66 o 
 -18   9   1       40.53       37.26     60.65 o 
 -17   9   1      239.31      137.42     53.44 o 
 -16   9   1     1621.25     2296.35    121.22 o 
 -15   9   1       32.87      145.71     43.04 o 
 -14   9   1    13252.66    15350.09    460.13 o 
 -13   9   1     1058.80     1065.93    206.66 o 
 -12   9   1     1449.15     2046.66    155.32 o 
 -11   9   1     5338.58     6512.40    269.11 o 
 -10   9   1     1079.12     1355.24    121.80 o 
  -9   9   1     3499.31     4709.32    211.07 o 
  -8   9   1     9151.49    11517.34    315.12 o 
  -7   9   1      663.41      863.13     85.22 o 
  -6   9   1    27005.34    35134.68    494.99 o 
  -5   9   1      135.03      333.38     48.92 o 
  -4   9   1     5086.91     6111.53    187.01 o 
  -3   9   1      395.30      375.92     38.24 o 
  -2   9   1      872.62     1197.41     46.79 o 
  -1   9   1     1256.95     2168.43    108.07 o 
   0   9   1      295.48      370.67     36.34 o 
   1   9   1     3467.70     5628.66    119.19 o 
   2   9   1       13.96       84.93     18.90 o 
   3   9   1    19398.61    26213.69    604.02 o 
   4   9   1     1500.02     1832.95    109.15 o 
   5   9   1     2657.31     3122.77    199.19 o 
   6   9   1     3696.99     4285.88    180.02 o 
   7   9   1     6098.54     7966.74    256.39 o 
   8   9   1    13731.33    15078.66    367.85 o 
   9   9   1       19.91       21.08     34.72 o 
  10   9   1        0.33       85.10     46.51 o 
  11   9   1     2473.82     2613.23    235.91 o 
  12   9   1      354.77      398.93     66.82 o 
  13   9   1      827.47      930.58     93.35 o 
  14   9   1      452.20      356.54     62.21 o 
  15   9   1      191.78      173.42     58.80 o 
  16   9   1     1559.73     1689.45    169.64 o 
  17   9   1       54.94       70.06     53.85 o 
  18   9   1     1841.21     2278.34    203.46 o 
  19   9   1       27.83       25.42     42.02 o 
  20   9   1     1690.79     1825.91    272.08 o 
  21   9   1     1122.17     1107.38    158.13 o 
  22   9   1      410.40      285.60     84.28 o 
  23   9   1        0.51       37.03     71.99 o 
  24   9   1      152.68       90.41     62.89 o 
  25   9   1      102.49      115.33    117.65 o 
  26   9   1      340.15      487.79    119.87 o 
  27   9   1       66.72      120.64     86.82 o 
 -27  10   1        0.95      -75.44     75.44 o 
 -26  10   1       10.90      146.69     91.46 o 
 -25  10   1       61.16      129.77     63.68 o 
 -24  10   1       73.73       13.84     58.83 o 
 -23  10   1      488.46      430.29    250.04 o 
 -22  10   1      640.98      573.15    119.00 o 
 -21  10   1      705.35      824.05    141.56 o 
 -20  10   1      268.99      280.68     85.67 o 
 -19  10   1       62.96      105.06     74.09 o 
 -18  10   1       12.02        1.99     46.56 o 
 -17  10   1        9.58       35.77     48.35 o 
 -16  10   1        9.59        9.68     25.10 o 
 -15  10   1      108.28      118.24     65.90 o 
 -14  10   1      228.21      257.95     71.71 o 
 -13  10   1      196.40      163.60     81.71 o 
 -12  10   1     1793.41     1707.64    152.37 o 
 -11  10   1      262.84      237.78     61.87 o 
 -10  10   1      355.83      363.78     80.82 o 
  -9  10   1        7.06       40.19     36.37 o 
  -8  10   1      290.98      332.10     60.54 o 
  -7  10   1      161.18      134.91     62.83 o 
  -6  10   1        6.97        9.17     29.44 o 
  -5  10   1       18.10       -8.51     35.04 o 
  -4  10   1       14.19       28.66     22.88 o 
  -3  10   1      438.36      312.71     37.62 o 
  -2  10   1     1893.60     1757.77     58.65 o 
  -1  10   1       25.27        9.19     20.95 o 
   0  10   1      305.68      280.37     35.10 o 
   1  10   1      291.25      228.29     22.64 o 
   2  10   1        0.41      -16.64     31.08 o 
   3  10   1     1954.57     1649.76     73.60 o 
   4  10   1     1230.68     1064.49     88.64 o 
   5  10   1      769.81      598.06     67.74 o 
   6  10   1       46.74       62.51     50.67 o 
   7  10   1      110.45      125.91     44.89 o 
   8  10   1      193.41      267.12     59.60 o 
   9  10   1        6.95       48.89     37.93 o 
  10  10   1     1052.13      866.43    101.28 o 
  11  10   1      126.94      186.77     61.43 o 
  12  10   1        5.60       36.22     45.63 o 
  13  10   1        4.61       29.04     31.37 o 
  14  10   1       48.49       36.81     41.36 o 
  15  10   1        0.01      -33.92     45.02 o 
  16  10   1      141.25       70.51     49.35 o 
  17  10   1        0.12       19.07     53.71 o 
  18  10   1      445.44      360.59     89.68 o 
  19  10   1       59.26       37.19     51.18 o 
  20  10   1        8.93      126.75     77.22 o 
  21  10   1        0.98      -27.56     63.81 o 
  22  10   1        7.20       55.25     49.41 o 
  23  10   1      159.50      138.27     66.56 o 
  24  10   1        2.09      118.82     68.94 o 
  25  10   1        3.24      -28.24     57.81 o 
  26  10   1      150.43      210.01     96.73 o 
  27  10   1        0.60     -137.97    137.97 o 
 -27  11   1      102.69      -25.07     71.29 o 
 -26  11   1       43.86       60.47    202.37 o 
 -25  11   1       19.58      104.03     61.46 o 
 -24  11   1       27.52      215.93     80.73 o 
 -23  11   1       11.33       80.03     65.13 o 
 -22  11   1      287.88      175.63     78.42 o 
 -21  11   1      707.61      743.95    134.66 o 
 -20  11   1      111.40       84.26    112.87 o 
 -19  11   1      681.24      753.85    123.40 o 
 -18  11   1      108.06      -49.61     49.90 o 
 -17  11   1      373.84      403.92     74.46 o 
 -16  11   1      148.14      218.52     95.02 o 
 -15  11   1       17.77      -13.12     49.70 o 
 -14  11   1       35.49      112.07     55.38 o 
 -13  11   1        0.67       13.37     42.70 o 
 -12  11   1      169.90       74.03     51.81 o 
 -11  11   1      353.40      402.24     85.35 o 
 -10  11   1     1233.26     1064.43    114.40 o 
  -9  11   1     1399.86     1273.75    119.17 o 
  -8  11   1     1496.28     1392.92    121.75 o 
  -7  11   1     2717.20     2272.34    141.99 o 
  -6  11   1     2593.51     1967.82    129.61 o 
  -5  11   1      966.06      791.33     78.02 o 
  -4  11   1      156.10       88.19     22.37 o 
  -3  11   1       57.98        4.03     21.95 o 
  -2  11   1     2280.02     1771.58     67.54 o 
  -1  11   1     2340.15     1854.43    131.30 o 
   0  11   1     2259.42     1620.12    104.92 o 
   1  11   1     1134.02      648.34     37.88 o 
   2  11   1     6128.87     5167.16    334.42 o 
   3  11   1     7846.93     7181.39    153.62 o 
   4  11   1     1293.77      984.53     73.36 o 
   5  11   1        9.16       23.49     25.69 o 
   6  11   1      325.68      412.46     64.75 o 
   7  11   1      391.27      386.09     66.53 o 
   8  11   1      185.37       81.62     81.17 o 
   9  11   1      685.50      576.70     90.35 o 
  10  11   1       23.80       99.67     52.90 o 
  11  11   1      199.87      216.24     72.62 o 
  12  11   1     2512.71     1850.49    161.90 o 
  13  11   1      996.41      642.18     79.72 o 
  14  11   1     1117.50      919.58    102.40 o 
  15  11   1       49.56       40.48     46.85 o 
  16  11   1        0.86       55.08     38.10 o 
  17  11   1       80.71      103.52     75.26 o 
  18  11   1      178.66      119.21     63.00 o 
  19  11   1        2.05       24.76     75.57 o 
  20  11   1       32.48       45.11     46.75 o 
  21  11   1      396.79      212.61     76.93 o 
  22  11   1       77.28      204.63     71.88 o 
  23  11   1       19.98      -81.69     82.20 o 
  24  11   1       25.12       35.36     92.97 o 
  25  11   1      188.04      181.31     96.52 o 
  26  11   1        0.71       79.53     67.81 o 
  27  11   1       21.47     -109.56    109.56 o 
 -27  12   1       36.07      101.37    121.83 o 
 -26  12   1      721.54      753.87    151.30 o 
 -25  12   1        9.05      132.81     93.64 o 
 -24  12   1     1616.57     1646.62    204.09 o 
 -23  12   1       88.24      264.49     94.34 o 
 -22  12   1       17.64      -42.52     59.72 o 
 -21  12   1       16.84      293.43     92.16 o 
 -20  12   1     1081.96     1179.79    157.85 o 
 -19  12   1      882.84      963.58    112.40 o 
 -18  12   1      327.75      379.87     77.26 o 
 -17  12   1      371.70      413.57     74.77 o 
 -16  12   1     1439.80     1272.83    171.54 o 
 -15  12   1     1105.93      971.08    128.99 o 
 -14  12   1     1847.65     2080.33    176.06 o 
 -13  12   1        0.25       82.74     62.08 o 
 -12  12   1     2445.83     2718.72    187.03 o 
 -11  12   1    10898.15    11994.15    380.34 o 
 -10  12   1     2152.38     2494.59    170.27 o 
  -9  12   1        0.25       48.64     47.70 o 
  -8  12   1      131.55      218.27     55.94 o 
  -7  12   1      647.93      690.40    111.40 o 
  -6  12   1    10490.44    11889.51    313.18 o 
  -5  12   1      595.04      818.45     65.43 o 
  -4  12   1      564.26      739.16     64.98 o 
  -3  12   1    47947.96    60117.53   1101.40 o 
  -2  12   1      558.98      580.08     55.72 o 
  -1  12   1      271.52      183.84     38.36 o 
   0  12   1     1208.29     1562.87    105.22 o 
   1  12   1     5021.74     6087.58    144.76 o 
   2  12   1      664.42      610.38     58.18 o 
   3  12   1    17248.00    20955.43    333.47 o 
   4  12   1     1946.90     2983.31    104.74 o 
   5  12   1      182.23      362.06     63.14 o 
   6  12   1     3516.42     3946.39    187.72 o 
   7  12   1     3301.59     3901.34    191.37 o 
   8  12   1     1436.75     1861.55    137.78 o 
   9  12   1    16336.28    18688.98    450.36 o 
  10  12   1       90.28      141.01     55.81 o 
  11  12   1     1462.60     1681.42    149.35 o 
  12  12   1     7572.50     7980.46    326.18 o 
  13  12   1       10.42       68.30     60.83 o 
  14  12   1       83.64       97.19     36.30 o 
  15  12   1     1369.50     1865.33    141.37 o 
  16  12   1      453.71      739.87     92.96 o 
  17  12   1      922.35     1606.23    143.97 o 
  18  12   1     1639.70     1901.13    190.07 o 
  19  12   1     1948.11     2478.20    219.33 o 
  20  12   1      220.97       75.66    130.62 o 
  21  12   1     1387.93     1316.59    174.63 o 
  22  12   1      833.89      757.96    136.09 o 
  23  12   1       31.74      -19.43     52.56 o 
  24  12   1      993.87     1050.23    165.64 o 
  25  12   1      489.54      363.17    111.89 o 
  26  12   1        6.52      -13.33    105.54 o 
 -26  13   1       16.35      161.21     70.24 o 
 -25  13   1      243.53       90.53     67.89 o 
 -24  13   1       74.17       18.68     49.31 o 
 -23  13   1        0.72       48.33     58.16 o 
 -22  13   1       54.96       74.74     78.41 o 
 -21  13   1      332.28      402.72    106.40 o 
 -20  13   1      141.55      179.62     66.77 o 
 -19  13   1        7.39       -6.64     60.42 o 
 -18  13   1        0.17       21.20     69.33 o 
 -17  13   1      103.30      156.38     58.95 o 
 -16  13   1       22.35       42.21     40.21 o 
 -15  13   1      103.35      174.88     61.74 o 
 -14  13   1      171.44      160.77     58.20 o 
 -13  13   1        4.19      -31.21     58.30 o 
 -12  13   1      322.70      401.02     99.18 o 
 -11  13   1     3078.61     2591.97    187.03 o 
 -10  13   1      659.60      506.56     81.47 o 
  -9  13   1      214.79      207.69     51.98 o 
  -8  13   1      113.39       69.53     30.83 o 
  -7  13   1        1.20        8.92     32.06 o 
  -6  13   1        0.06        7.49     39.42 o 
  -5  13   1        1.56      -14.57     48.22 o 
  -4  13   1      673.83      467.35     40.36 o 
  -3  13   1     4183.34     3722.78    156.31 o 
  -2  13   1     1480.40     1105.78     97.22 o 
  -1  13   1      890.73      774.83     83.79 o 
   0  13   1       88.96      149.75     40.93 o 
   1  13   1      346.31      319.69     53.03 o 
   2  13   1       20.25       84.57     20.26 o 
   3  13   1       48.99       -6.97     36.93 o 
   4  13   1        0.82       20.11     22.40 o 
   5  13   1        5.39       -9.89     30.75 o 
   6  13   1       54.32       98.13     36.40 o 
   7  13   1      217.33      227.77     54.64 o 
   8  13   1       25.05        1.88     36.85 o 
   9  13   1      676.30      906.68    141.43 o 
  10  13   1      822.92      760.94    106.37 o 
  11  13   1      145.31       94.48     45.68 o 
  12  13   1       25.95       83.77     56.44 o 
  13  13   1      178.74      144.20     66.77 o 
  14  13   1       26.10      -17.64     44.00 o 
  15  13   1        0.16       58.48     39.93 o 
  16  13   1        0.01        7.01     56.19 o 
  17  13   1      168.75      183.32     62.19 o 
  18  13   1       46.05       78.62     59.13 o 
  19  13   1       10.02       -4.23     58.64 o 
  20  13   1      227.88      218.88    131.53 o 
  21  13   1       13.03       51.33     73.46 o 
  22  13   1       73.42      -45.03     90.63 o 
  23  13   1       20.03      -17.54     57.37 o 
  24  13   1        0.83       -2.54     85.16 o 
  25  13   1        3.44      -60.15     60.15 o 
  26  13   1        1.89      -95.19     95.19 o 
 -26  14   1      214.26      227.70     89.93 o 
 -25  14   1        0.20       47.50     52.93 o 
 -24  14   1       15.43       26.54     59.15 o 
 -23  14   1        0.45       86.95     57.99 o 
 -22  14   1       26.99       88.96     67.02 o 
 -21  14   1      174.61      145.63     74.30 o 
 -20  14   1      100.49       24.82     50.50 o 
 -19  14   1       36.45      -58.82     75.96 o 
 -18  14   1       15.56       57.91     44.39 o 
 -17  14   1       22.13       67.37     47.37 o 
 -16  14   1        2.43       74.89     48.95 o 
 -15  14   1        6.07       64.73     58.16 o 
 -14  14   1        0.03       -3.10     41.31 o 
 -13  14   1        2.05       64.24     46.25 o 
 -12  14   1       61.56      149.51     56.48 o 
 -11  14   1       13.41       16.55     41.61 o 
 -10  14   1     1470.53     1114.86    125.13 o 
  -9  14   1      564.33      528.44    108.09 o 
  -8  14   1      307.05      236.83     58.28 o 
  -7  14   1        0.12      -10.10     29.21 o 
  -6  14   1      665.67      615.57     73.51 o 
  -5  14   1     3606.48     2880.59    102.32 o 
  -4  14   1     3272.81     2641.95     92.56 o 
  -3  14   1      500.93      467.98     49.95 o 
  -2  14   1       99.10      135.38    107.56 o 
  -1  14   1        0.18        4.04     31.24 o 
   0  14   1      264.97      233.94     48.12 o 
   1  14   1     1155.15      893.45     66.51 o 
   2  14   1      992.71      706.55     61.80 o 
   3  14   1      773.15      624.33     58.14 o 
   4  14   1       51.25       86.02     26.51 o 
   5  14   1      354.97      449.69     48.57 o 
   6  14   1       83.86      138.65    110.98 o 
   7  14   1       12.25       12.10     37.54 o 
   8  14   1      212.68      167.21     88.59 o 
   9  14   1      331.51      214.98     62.71 o 
  10  14   1       14.39      -40.78     40.78 o 
  11  14   1      271.15      185.51     57.28 o 
  12  14   1      243.67      211.38     78.09 o 
  13  14   1       29.90       61.86     52.78 o 
  14  14   1        6.37      -10.04     32.36 o 
  15  14   1      205.10      140.69     48.52 o 
  16  14   1       40.16        7.51     31.96 o 
  17  14   1       56.87       30.02     49.21 o 
  18  14   1       32.50      -19.77     86.22 o 
  19  14   1       16.78       30.65     55.08 o 
  20  14   1       57.78       30.22     76.34 o 
  21  14   1      140.28      237.60     83.33 o 
  22  14   1       79.50       -9.34     63.57 o 
  23  14   1        6.74      120.48     73.51 o 
  24  14   1      138.32      266.38    103.53 o 
  25  14   1        2.18      -50.47    163.98 o 
  26  14   1       36.60      107.53     91.95 o 
 -26  15   1      423.33      344.72    157.94 o 
 -25  15   1      862.24      581.55    127.57 o 
 -24  15   1       12.06       84.71     64.84 o 
 -23  15   1        3.77       -4.15     58.80 o 
 -22  15   1       31.23       11.60     50.21 o 
 -21  15   1      397.86      617.69    127.07 o 
 -20  15   1       31.74       80.55     57.48 o 
 -19  15   1       60.60       12.42     40.54 o 
 -18  15   1     1363.22     1440.08    141.74 o 
 -17  15   1     1183.57     1198.98    158.93 o 
 -16  15   1      222.91      257.22     87.09 o 
 -15  15   1        8.42      150.13     67.20 o 
 -14  15   1      366.82      578.04    101.05 o 
 -13  15   1      455.56      797.92    116.76 o 
 -12  15   1     1635.56     1983.12    171.51 o 
 -11  15   1      837.14     1115.57    127.19 o 
 -10  15   1     2014.80     2037.72    212.79 o 
  -9  15   1      322.95      304.24     63.89 o 
  -8  15   1     1815.63     1891.28    119.41 o 
  -7  15   1       60.91       88.53     36.21 o 
  -6  15   1     2216.93     2925.20    139.00 o 
  -5  15   1      328.34      328.86     37.34 o 
  -4  15   1      186.03      261.86     36.41 o 
  -3  15   1       59.03       19.15     26.53 o 
  -2  15   1      214.28      461.74    113.71 o 
  -1  15   1      130.16      114.70     39.41 o 
   0  15   1      408.32      448.36     65.06 o 
   1  15   1      182.18      389.17     65.94 o 
   2  15   1       70.40       89.96     28.71 o 
   3  15   1        2.38      102.24     35.30 o 
   4  15   1     4431.76     5010.93    164.02 o 
   5  15   1     5070.69     5944.54    163.63 o 
   6  15   1     2283.01     2319.01    106.62 o 
   7  15   1     3821.00     4258.02    180.68 o 
   8  15   1      189.04      273.37     64.77 o 
   9  15   1     2120.97     2266.02    170.63 o 
  10  15   1     2381.48     2279.42    175.69 o 
  11  15   1       64.26       92.79     87.04 o 
  12  15   1      329.58      309.29     73.06 o 
  13  15   1      113.73      199.40    102.80 o 
  14  15   1       64.26       91.51     40.72 o 
  15  15   1        0.51       14.26     34.58 o 
  16  15   1       83.15       25.90     45.56 o 
  17  15   1       60.93      119.81     47.59 o 
  18  15   1     2147.05     2401.18    180.64 o 
  19  15   1      347.50      131.23    127.26 o 
  20  15   1     1999.39     2297.55    221.91 o 
  21  15   1       70.93      107.32     78.69 o 
  22  15   1      345.36      380.54    105.52 o 
  23  15   1      164.46      255.76     89.55 o 
  24  15   1      108.96      178.03     82.34 o 
  25  15   1      266.48      211.73    100.53 o 
 -26  16   1       46.32       32.41     70.97 o 
 -25  16   1       78.35       27.43    144.40 o 
 -24  16   1        1.58      245.44     98.14 o 
 -23  16   1      135.85       78.09     86.56 o 
 -22  16   1      176.16      137.70     71.70 o 
 -21  16   1       41.02       57.59     62.00 o 
 -20  16   1      301.04      470.85     90.70 o 
 -19  16   1        2.47      -38.71     51.01 o 
 -18  16   1      111.05      204.44     59.28 o 
 -17  16   1        0.06        9.84     49.00 o 
 -16  16   1       34.94      137.11     74.35 o 
 -15  16   1       22.61       15.20     52.54 o 
 -14  16   1       16.35       95.69     61.32 o 
 -13  16   1        1.17      -15.87     76.25 o 
 -12  16   1      938.49     1010.32    130.78 o 
 -11  16   1     1828.84     1965.10    172.31 o 
 -10  16   1       44.46       59.32     45.35 o 
  -9  16   1      277.74      175.08     80.74 o 
  -8  16   1      314.65      280.92     41.82 o 
  -7  16   1       68.71      109.05     33.38 o 
  -6  16   1      226.72      139.19     29.45 o 
  -5  16   1     1235.80      959.70     62.22 o 
  -4  16   1     1230.49      889.14    115.40 o 
  -3  16   1      120.57      116.34     49.49 o 
  -2  16   1       39.20       58.92     50.78 o 
  -1  16   1       85.89       90.15     49.03 o 
   0  16   1        0.51       14.17     35.48 o 
   1  16   1        6.99       39.02     70.24 o 
   2  16   1      459.81      432.74     52.91 o 
   3  16   1      180.53      149.62     39.81 o 
   4  16   1      892.83      806.91     73.26 o 
   5  16   1       38.12       28.67     31.50 o 
   6  16   1       92.59       90.77     37.62 o 
   7  16   1      303.20      229.45     54.45 o 
   8  16   1        1.73       -3.06     43.00 o 
   9  16   1      226.80      213.76     70.87 o 
  10  16   1      105.46      112.66     65.65 o 
  11  16   1       93.96      131.41     54.19 o 
  12  16   1       18.77       55.58     52.69 o 
  13  16   1        4.42      -19.47     41.76 o 
  14  16   1       24.46       75.24     46.52 o 
  15  16   1       23.25       37.32     41.13 o 
  16  16   1       55.45       47.57     46.64 o 
  17  16   1        0.95       23.93     34.73 o 
  18  16   1      396.83      373.02     80.30 o 
  19  16   1      199.83      151.18    135.63 o 
  20  16   1       13.46       35.92     90.88 o 
  21  16   1       54.57       44.28    106.29 o 
  22  16   1        2.36       79.53     54.65 o 
  23  16   1       61.24       -2.15     64.36 o 
  24  16   1        1.99      -13.43     60.99 o 
  25  16   1        3.66      -18.79     85.06 o 
 -25  17   1       33.93       16.07     49.77 o 
 -24  17   1        8.72       -0.52     67.93 o 
 -23  17   1       36.57      -96.15    175.39 o 
 -22  17   1       32.66       94.83     80.11 o 
 -21  17   1       22.13       59.47     63.32 o 
 -20  17   1       25.55       58.55     46.41 o 
 -19  17   1      270.95      307.15     84.36 o 
 -18  17   1        3.69      -20.56     58.05 o 
 -17  17   1       19.82       72.58     52.60 o 
 -16  17   1      850.41      811.69    137.01 o 
 -15  17   1      270.43      366.91     87.44 o 
 -14  17   1      181.90      163.01     66.06 o 
 -13  17   1      163.06      225.32    102.51 o 
 -12  17   1      115.41      225.60     78.39 o 
 -11  17   1      381.62      369.34     84.64 o 
 -10  17   1      286.67      274.79     60.29 o 
  -9  17   1        2.11       18.52     35.72 o 
  -8  17   1      193.95      136.64     42.26 o 
  -7  17   1      111.74       68.99     22.50 o 
  -6  17   1        0.02       65.89     28.41 o 
  -5  17   1       46.97       85.51     21.92 o 
  -4  17   1       28.05      170.56    104.42 o 
  -3  17   1       44.64      149.22     66.49 o 
  -2  17   1      686.87      609.58     88.20 o 
  -1  17   1        5.62       55.80     47.13 o 
   0  17   1       42.55      100.52     46.39 o 
   1  17   1       40.07       89.91     59.99 o 
   2  17   1       24.91       88.41     48.61 o 
   3  17   1      128.64       85.10     31.83 o 
   4  17   1     1195.33      968.94     85.99 o 
   5  17   1     1508.98     1157.54     89.39 o 
   6  17   1     1282.91     1052.52     78.07 o 
   7  17   1      980.58      775.56     69.90 o 
   8  17   1      138.76      137.71     42.45 o 
   9  17   1       46.15       71.35     47.90 o 
  10  17   1        4.80       14.27     45.61 o 
  11  17   1       16.68       42.35     80.28 o 
  12  17   1        4.45       -9.38     40.95 o 
  13  17   1      167.14      245.65     68.99 o 
  14  17   1       94.67      263.68     87.55 o 
  15  17   1       47.58      102.40     43.80 o 
  16  17   1      339.34      259.50     64.41 o 
  17  17   1        0.14      -45.81     73.60 o 
  18  17   1       11.78       32.02     52.68 o 
  19  17   1      291.10      282.44     73.03 o 
  20  17   1       61.83       31.02     67.95 o 
  21  17   1       16.03      -78.51     78.51 o 
  22  17   1       53.52       47.11    118.85 o 
  23  17   1       33.36      -47.47     92.99 o 
  24  17   1        3.13       -1.68     83.95 o 
 -24  18   1      433.48      465.21    116.73 o 
 -23  18   1       10.16      -74.74     74.74 o 
 -22  18   1      205.33      148.37     75.82 o 
 -21  18   1      178.57      314.60     79.91 o 
 -20  18   1      526.37      530.03     96.20 o 
 -19  18   1     2046.28     2047.35    174.89 o 
 -18  18   1       32.44      -46.68     46.68 o 
 -17  18   1       51.63       72.24     98.10 o 
 -16  18   1      316.49      396.04     99.21 o 
 -15  18   1       40.21      211.79     75.28 o 
 -14  18   1      246.02      385.89     86.76 o 
 -13  18   1        7.34       97.66     67.96 o 
 -12  18   1      384.71      489.69     97.20 o 
 -11  18   1     3654.57     4201.95    286.58 o 
 -10  18   1     2017.88     2024.54    141.39 o 
  -9  18   1     1185.80     1374.33    114.11 o 
  -8  18   1      167.57      175.53     37.09 o 
  -7  18   1      728.25      819.33     63.52 o 
  -6  18   1     3485.94     3613.46    176.89 o 
  -5  18   1     1738.12     1782.95     90.38 o 
  -4  18   1     4609.33     5041.91    242.94 o 
  -3  18   1      802.19     1135.98    123.16 o 
  -2  18   1      166.90      422.69     83.66 o 
  -1  18   1      908.76     1011.42    110.26 o 
   0  18   1     1727.96     1753.12    142.59 o 
   1  18   1     2589.47     2792.53    178.67 o 
   2  18   1      281.17      245.58     53.67 o 
   3  18   1      141.98       66.55     40.23 o 
   4  18   1     5935.08     7112.34    207.03 o 
   5  18   1      128.58      136.54     38.46 o 
   6  18   1     3599.84     4163.30    167.32 o 
   7  18   1     5928.55     6597.72    192.50 o 
   8  18   1     1346.48     1126.12     83.21 o 
   9  18   1     4038.97     4535.66    172.49 o 
  10  18   1      743.03     1082.33    109.81 o 
  11  18   1       42.00       34.36     56.95 o 
  12  18   1     1875.48     2341.20    197.44 o 
  13  18   1        4.58       78.36     56.78 o 
  14  18   1     1447.01     1633.74    180.97 o 
  15  18   1      189.49      181.74     59.96 o 
  16  18   1     1158.83     1326.57    133.79 o 
  17  18   1      364.99      187.31     60.69 o 
  18  18   1      634.63      599.24    121.47 o 
  19  18   1       27.42       19.64     43.01 o 
  20  18   1        2.13      -20.24     43.29 o 
  21  18   1        1.66        4.99     82.01 o 
  22  18   1       34.20      168.02    119.11 o 
  23  18   1        0.00     -127.96    127.96 o 
  24  18   1      648.32      620.09    197.13 o 
 -24  19   1        0.55     -137.00    137.00 o 
 -23  19   1        6.28      -24.50    112.29 o 
 -22  19   1      101.99       63.42     54.91 o 
 -21  19   1       54.01       60.53     60.78 o 
 -20  19   1      143.20      208.81     71.23 o 
 -19  19   1       23.98       19.74     59.80 o 
 -18  19   1      483.07      493.96     87.08 o 
 -17  19   1       65.29       57.60     64.66 o 
 -16  19   1      164.75      155.81     68.63 o 
 -15  19   1       19.65       34.72     81.53 o 
 -14  19   1      166.32      231.51     73.05 o 
 -13  19   1        3.85       76.67     56.19 o 
 -12  19   1       62.41      216.27     60.81 o 
 -11  19   1       44.00       43.58     39.20 o 
 -10  19   1      177.42      143.84     51.26 o 
  -9  19   1        0.42       -7.14     29.30 o 
  -8  19   1       30.97      -31.74     31.74 o 
  -7  19   1      133.15      124.22     52.84 o 
  -6  19   1      448.79      554.72    101.20 o 
  -5  19   1        0.85       45.91     54.77 o 
  -4  19   1      134.85      109.08     59.01 o 
  -3  19   1       64.16      110.47     56.03 o 
  -2  19   1     1446.59     1727.80    151.60 o 
  -1  19   1      188.86      191.53     59.10 o 
   0  19   1      482.75      544.23     92.46 o 
   1  19   1      140.43       97.92     46.45 o 
   2  19   1       30.33      -23.20     49.07 o 
   3  19   1      267.70      247.97     79.09 o 
   4  19   1       42.43       50.35     43.23 o 
   5  19   1       42.42        2.11     23.58 o 
   6  19   1       91.16      172.71     45.81 o 
   7  19   1       20.72       53.85     29.71 o 
   8  19   1       38.98       -4.85     28.80 o 
   9  19   1        5.47      -11.31     36.07 o 
  10  19   1       17.21      -32.36     32.36 o 
  11  19   1       12.99       26.74     39.43 o 
  12  19   1        0.13      -12.08     42.25 o 
  13  19   1      181.01      149.18     67.15 o 
  14  19   1       39.83       53.79     79.49 o 
  15  19   1        4.80       -2.17     46.98 o 
  16  19   1       31.19       -6.38     49.88 o 
  17  19   1       19.93      -29.04     45.96 o 
  18  19   1        0.94      -33.46     61.52 o 
  19  19   1        2.06      -86.46     86.46 o 
  20  19   1        4.63       19.83     89.01 o 
  21  19   1       20.09       69.00    115.96 o 
  22  19   1       12.86      -47.35     68.82 o 
  23  19   1        0.08      -59.95     84.15 o 
 -23  20   1        0.11      -42.80    105.91 o 
 -22  20   1       59.53     -109.40    109.40 o 
 -21  20   1       20.27       42.83     72.48 o 
 -20  20   1       19.76       31.03     58.14 o 
 -19  20   1       78.43      141.11     59.16 o 
 -18  20   1      371.77      305.34     71.02 o 
 -17  20   1       93.29       81.84     62.09 o 
 -16  20   1      102.24       88.88     57.79 o 
 -15  20   1      106.70      133.42     51.91 o 
 -14  20   1        0.80       75.45     46.58 o 
 -13  20   1        3.82       84.34     56.49 o 
 -12  20   1       24.54       18.70     57.52 o 
 -11  20   1      128.80      147.67     55.78 o 
 -10  20   1       31.54       45.45     39.44 o 
  -9  20   1      101.40       28.99     53.50 o 
  -8  20   1        5.11        1.67     79.10 o 
  -7  20   1      539.29      405.25    128.07 o 
  -6  20   1       21.53       46.43     44.88 o 
  -5  20   1       17.46      -21.84     47.52 o 
  -4  20   1        8.98       69.29     50.68 o 
  -3  20   1     1322.87     1081.83    127.66 o 
  -2  20   1      933.07      880.76    112.81 o 
  -1  20   1       75.76      176.46     58.13 o 
   0  20   1       27.07       20.30     43.57 o 
   1  20   1      312.60      453.84     89.01 o 
   2  20   1      114.90      104.60     62.74 o 
   3  20   1       28.54      131.96     62.92 o 
   4  20   1        3.62      -18.59     28.13 o 
   5  20   1      355.14      418.44     56.00 o 
   6  20   1      651.62      557.57     63.74 o 
   7  20   1      421.20      380.58     59.48 o 
   8  20   1       67.23        0.28     46.71 o 
   9  20   1      194.97      159.39     35.49 o 
  10  20   1       55.01       55.15     31.59 o 
  11  20   1       67.19      106.85     38.90 o 
  12  20   1       47.43      103.87     51.58 o 
  13  20   1      124.09      153.55     62.00 o 
  14  20   1      315.22      270.71     85.02 o 
  15  20   1        0.43       32.16     40.75 o 
  16  20   1       60.35       61.74     69.69 o 
  17  20   1        0.07      -63.63    118.40 o 
  18  20   1      332.32       95.27     61.88 o 
  19  20   1       19.05       19.32     58.89 o 
  20  20   1        2.99     -131.60    131.60 o 
  21  20   1       28.58       88.21     94.76 o 
  22  20   1       40.20        1.02     82.90 o 
  23  20   1       36.98      -63.09     83.48 o 
 -23  21   1      204.49      241.04    127.40 o 
 -22  21   1       26.12      163.71    109.86 o 
 -21  21   1      101.79       97.53    102.12 o 
 -20  21   1      126.99       21.16    137.74 o 
 -19  21   1      239.36      430.35    115.12 o 
 -18  21   1       20.45       22.95     42.15 o 
 -17  21   1       22.12      -54.77     54.77 o 
 -16  21   1       66.27       73.41     87.07 o 
 -15  21   1      171.66      127.89     70.81 o 
 -14  21   1      374.12      369.12     70.80 o 
 -13  21   1      364.00      422.76     74.78 o 
 -12  21   1       62.52       98.98     73.41 o 
 -11  21   1       86.02       67.94     55.94 o 
 -10  21   1      490.77      674.14     91.13 o 
  -9  21   1      143.95      199.66     77.93 o 
  -8  21   1      127.46      138.60     55.15 o 
  -7  21   1       75.79      104.62     63.79 o 
  -6  21   1     1530.53     1402.04    147.92 o 
  -5  21   1       59.16       53.79     50.18 o 
  -4  21   1      878.54     1133.13    129.65 o 
  -3  21   1      148.58      260.49     77.75 o 
  -2  21   1        5.78      -12.28     44.47 o 
  -1  21   1      205.26      243.39     63.16 o 
   0  21   1      563.64      440.85     88.99 o 
   1  21   1     1439.08     1813.98    162.34 o 
   2  21   1      617.64      773.49    115.28 o 
   3  21   1      863.87      945.13    120.57 o 
   4  21   1     2436.48     2788.61    205.36 o 
   5  21   1      145.21       78.45     58.59 o 
   6  21   1     1732.15     2095.09    181.36 o 
   7  21   1       67.10      127.56     64.74 o 
   8  21   1       22.64       29.12     42.98 o 
   9  21   1        0.11       27.38     45.28 o 
  10  21   1       89.12      157.49     46.34 o 
  11  21   1     1365.51     1654.81    143.81 o 
  12  21   1      633.01      607.47     94.33 o 
  13  21   1     1197.22     1118.33    120.10 o 
  14  21   1      130.40      178.09     67.34 o 
  15  21   1      137.82       85.13     45.32 o 
  16  21   1       26.38       83.13     50.36 o 
  17  21   1        0.05       44.89     86.63 o 
  18  21   1       80.76       74.58     72.49 o 
  19  21   1       17.47       -5.03     65.95 o 
  20  21   1       20.94       19.63    100.34 o 
  21  21   1       78.52      235.73    114.80 o 
  22  21   1       66.18       92.29    115.68 o 
 -23  22   1       19.92       97.37     97.79 o 
 -22  22   1        3.71      312.70    153.17 o 
 -21  22   1        3.24       -8.05     96.54 o 
 -20  22   1        0.73       34.78    171.84 o 
 -19  22   1      176.09      305.70    106.47 o 
 -18  22   1       10.19       19.36     46.38 o 
 -17  22   1       17.24       14.34     55.95 o 
 -16  22   1        4.56       33.51     57.93 o 
 -15  22   1      335.06      310.46     74.06 o 
 -14  22   1      229.06      364.40     76.85 o 
 -13  22   1        0.97       57.48     47.18 o 
 -12  22   1       82.72       55.45     37.19 o 
 -11  22   1      422.59      431.00     79.68 o 
 -10  22   1      305.96      261.90     76.51 o 
  -9  22   1      197.02      289.78     84.20 o 
  -8  22   1       19.24       -4.18     55.26 o 
  -7  22   1       96.70      116.82     60.90 o 
  -6  22   1      126.11      122.51     74.62 o 
  -5  22   1       75.90       98.64     57.77 o 
  -4  22   1      175.32      233.21     69.70 o 
  -3  22   1      372.53      469.46     88.87 o 
  -2  22   1       15.30       81.05     65.63 o 
  -1  22   1        5.65       77.01     48.00 o 
   0  22   1       14.70       56.67     40.79 o 
   1  22   1        0.43       19.64     44.03 o 
   2  22   1      315.62      324.11     75.25 o 
   3  22   1      281.96      329.58     82.10 o 
   4  22   1       53.91      165.93     77.91 o 
   5  22   1      427.83      490.65    119.31 o 
   6  22   1        2.14       28.45    107.68 o 
   7  22   1       70.86      108.96     65.56 o 
   8  22   1        0.01      -56.75     56.75 o 
   9  22   1        4.98      -59.54     59.54 o 
  10  22   1        5.20      -15.22     54.55 o 
  11  22   1       38.14      147.32     55.66 o 
  12  22   1       16.33      102.09     50.64 o 
  13  22   1       50.54      108.41     76.07 o 
  14  22   1        2.79       30.23     46.68 o 
  15  22   1        2.83      -25.10     73.47 o 
  16  22   1        5.77      -46.73     76.68 o 
  17  22   1       17.42       26.53     64.82 o 
  18  22   1       30.24       77.79     65.23 o 
  19  22   1       55.75       78.55     58.66 o 
  20  22   1       24.26      157.11     79.38 o 
  21  22   1      146.15      347.21    115.74 o 
  22  22   1       27.61      292.71    146.39 o 
 -22  23   1       99.33        9.00     66.69 o 
 -21  23   1      110.94      109.87     80.82 o 
 -20  23   1      183.50      202.19     80.77 o 
 -19  23   1        1.57       -0.06     50.62 o 
 -18  23   1        3.76      106.49     64.77 o 
 -17  23   1        1.31       -0.80     70.27 o 
 -16  23   1       12.88        5.40     72.22 o 
 -15  23   1      433.25      464.52     95.39 o 
 -14  23   1      205.78      237.79     71.83 o 
 -13  23   1      150.09      217.90     67.22 o 
 -12  23   1       53.83      130.07     53.08 o 
 -11  23   1        0.16       22.57     86.35 o 
 -10  23   1      164.11      184.94     60.76 o 
  -9  23   1      359.33      526.09    106.11 o 
  -8  23   1      379.10      592.88    111.24 o 
  -7  23   1      370.59      396.40     88.10 o 
  -6  23   1      544.16      723.63    120.39 o 
  -5  23   1      562.28      718.25    119.17 o 
  -4  23   1        4.61       92.79     58.49 o 
  -3  23   1      238.45      176.64     63.15 o 
  -2  23   1       80.79      219.73     75.66 o 
  -1  23   1      121.28      162.74    102.17 o 
   0  23   1      422.58      345.44    150.44 o 
   1  23   1       33.79       76.06     70.22 o 
   2  23   1        3.44      -62.73     62.73 o 
   3  23   1      293.12      355.27     92.13 o 
   4  23   1        3.53       67.93     63.18 o 
   5  23   1     1385.48     1175.53    144.89 o 
   6  23   1     1326.05     1058.38    146.82 o 
   7  23   1      487.92      346.37    100.92 o 
   8  23   1        8.33      -26.47     70.41 o 
   9  23   1        0.90      -43.12     51.28 o 
  10  23   1        3.68       16.01     66.64 o 
  11  23   1       19.94      -21.77     48.89 o 
  12  23   1      145.18      232.08     91.49 o 
  13  23   1      647.09      830.26    111.48 o 
  14  23   1       70.42       16.30     49.91 o 
  15  23   1      635.93      638.86    104.02 o 
  16  23   1       75.08       47.68     66.57 o 
  17  23   1        8.42      -90.60     90.60 o 
  18  23   1       46.58       51.16     61.55 o 
  19  23   1        0.74      -54.96     54.96 o 
  20  23   1      272.58      331.83     90.87 o 
  21  23   1      148.37      415.89    174.00 o 
 -21  24   1       53.82       33.43     91.14 o 
 -20  24   1       14.21      142.11     78.63 o 
 -19  24   1      209.17      275.73     96.65 o 
 -18  24   1        4.71     -113.65    220.49 o 
 -17  24   1      575.54      505.24    118.11 o 
 -16  24   1      625.72      580.21    123.52 o 
 -15  24   1      838.76      740.70    109.77 o 
 -14  24   1       96.04      126.24     69.03 o 
 -13  24   1      104.57       47.12     44.81 o 
 -12  24   1      258.73      407.21    180.99 o 
 -11  24   1      155.94      253.45     84.57 o 
 -10  24   1      474.27      618.05    229.11 o 
  -9  24   1      379.85      404.89    105.66 o 
  -8  24   1      585.44      633.62    117.57 o 
  -7  24   1      868.22      941.36    137.47 o 
  -6  24   1        0.48      126.30     65.99 o 
  -5  24   1       14.97       27.52     42.02 o 
  -4  24   1      591.76      739.89    114.43 o 
  -3  24   1       29.63       27.74     50.27 o 
  -2  24   1      566.03      606.94    105.94 o 
  -1  24   1       76.96       63.32     76.93 o 
   0  24   1      129.37      -13.56     52.72 o 
   1  24   1     1082.39     1093.60    136.49 o 
   2  24   1      587.38      468.81     97.84 o 
   3  24   1       18.44      -17.43     47.64 o 
   4  24   1      472.99      811.96    120.24 o 
   5  24   1      366.03      323.18     88.54 o 
   6  24   1       58.69       45.54     62.56 o 
   7  24   1      291.44      556.90    108.74 o 
   8  24   1       12.99       17.23     57.15 o 
   9  24   1      238.28      417.88    111.10 o 
  10  24   1       49.65       59.16     50.40 o 
  11  24   1      229.49      242.95     78.65 o 
  12  24   1        3.17       54.11    180.00 o 
  13  24   1       36.75       94.32     84.86 o 
  14  24   1       21.99       24.46     58.70 o 
  15  24   1      507.04      465.15     95.29 o 
  16  24   1      136.34      117.90     54.68 o 
  17  24   1        0.01      -56.21     56.21 o 
  18  24   1      127.24     -115.97    115.97 o 
  19  24   1      222.62        6.53    239.92 o 
  20  24   1      202.05      292.20     99.32 o 
  21  24   1      101.98      161.15    112.16 o 
 -19  25   1        0.20     -107.61    107.61 o 
 -18  25   1       45.66       14.61     92.51 o 
 -17  25   1       36.87       86.17     94.78 o 
 -16  25   1        4.91       45.35     87.69 o 
 -15  25   1      238.77      254.34     86.51 o 
 -14  25   1      377.45      198.00     93.88 o 
 -13  25   1      117.19      154.61     66.22 o 
 -12  25   1        1.29        7.64     95.33 o 
 -11  25   1        0.09      -29.21     54.70 o 
 -10  25   1       18.54       -2.00     72.11 o 
  -9  25   1        2.12      -25.85     50.99 o 
  -8  25   1        4.40      -44.46     44.46 o 
  -7  25   1      359.47      363.75     86.03 o 
  -6  25   1       76.17      124.62     69.11 o 
  -5  25   1       41.32       52.52     47.11 o 
  -4  25   1       29.87       40.32     56.75 o 
  -3  25   1        9.90        4.37     46.31 o 
  -2  25   1       36.10      105.94     50.55 o 
  -1  25   1       32.49      -17.45     56.06 o 
   0  25   1       77.59       87.45     54.49 o 
   1  25   1        1.77       75.00     61.01 o 
   2  25   1      181.46      121.59     61.50 o 
   3  25   1        2.17      -11.27     52.35 o 
   4  25   1        0.04       50.01     62.67 o 
   5  25   1       19.55       78.19     50.38 o 
   6  25   1        1.75      120.51     61.14 o 
   7  25   1      160.88      352.64     81.22 o 
   8  25   1       54.57      166.53     76.82 o 
   9  25   1       84.77      141.97     73.12 o 
  10  25   1        0.98      -75.08    126.40 o 
  11  25   1       70.84      130.95     71.70 o 
  12  25   1        0.09        0.61     71.07 o 
  13  25   1       94.82       49.40     66.66 o 
  14  25   1      121.11       90.51    103.74 o 
  15  25   1       95.43      199.81     84.29 o 
  16  25   1       22.40       38.27     69.86 o 
  17  25   1        9.82      109.50     64.92 o 
  18  25   1       11.07      -29.95     93.94 o 
  19  25   1       94.77      199.82     96.21 o 
  20  25   1       24.13     -114.24    136.24 o 
 -18  26   1       63.90      158.17    103.32 o 
 -17  26   1       22.40       -6.72     83.74 o 
 -16  26   1       38.74      375.14    159.73 o 
 -15  26   1      433.99      526.95    157.33 o 
 -14  26   1        4.62      223.44    157.33 o 
 -13  26   1        0.64     -107.02    107.02 o 
 -12  26   1        1.10      -73.75     73.75 o 
 -11  26   1      213.28      180.62    234.64 o 
 -10  26   1       64.91       81.61     65.43 o 
  -9  26   1        0.82       12.13     52.81 o 
  -8  26   1       17.04       27.75     60.63 o 
  -7  26   1        3.42       51.90     48.45 o 
  -6  26   1        0.56       81.22     53.74 o 
  -5  26   1        2.70       -1.64     50.62 o 
  -4  26   1        0.08       74.35     53.89 o 
  -3  26   1      290.30      370.85    101.63 o 
  -2  26   1      159.57       63.66     47.68 o 
  -1  26   1       51.75       21.49     74.50 o 
   0  26   1       12.35      -17.62     67.35 o 
   1  26   1      168.39      139.63     67.56 o 
   2  26   1      270.05      216.07    133.06 o 
   3  26   1        3.40      -49.57     49.57 o 
   4  26   1       68.45      179.87     61.08 o 
   5  26   1       33.88       67.22     56.82 o 
   6  26   1      164.49      297.86     83.11 o 
   7  26   1       83.95       97.17     50.87 o 
   8  26   1      122.65       54.49    115.94 o 
   9  26   1        1.11       -0.55     60.14 o 
  10  26   1      202.75       44.57     98.66 o 
  11  26   1       12.28       37.49     59.64 o 
  12  26   1      204.53      325.75     94.82 o 
  13  26   1      107.35      114.12     98.77 o 
  14  26   1        6.21      135.80     84.41 o 
  15  26   1        7.00       34.30    141.24 o 
  16  26   1       26.21      -33.62     64.37 o 
  17  26   1        5.14       76.27     86.36 o 
  18  26   1       59.95      127.47    120.40 o 
 -18  27   1       12.56     -143.23    143.23 o 
 -17  27   1        2.81      116.53    140.74 o 
 -16  27   1      168.28       16.36     66.73 o 
 -15  27   1      283.10      522.74    179.47 o 
 -14  27   1        0.04      139.86    124.78 o 
 -13  27   1       65.85      174.32    100.28 o 
 -12  27   1      509.81      307.59    138.90 o 
 -11  27   1      728.09      664.18    113.51 o 
 -10  27   1     1046.33     1210.85    158.36 o 
  -9  27   1      132.77      164.69     77.35 o 
  -8  27   1      345.65      190.45     71.60 o 
  -7  27   1       19.99       37.34     64.11 o 
  -6  27   1      483.60      520.34     98.82 o 
  -5  27   1      121.13      247.12     89.51 o 
  -4  27   1      145.79      150.20     57.64 o 
  -3  27   1     1002.96     1191.62    155.86 o 
  -2  27   1      119.92      137.21     70.74 o 
  -1  27   1       64.20      128.04     68.09 o 
   0  27   1       78.33      140.94     72.42 o 
   1  27   1       10.97       15.09     54.91 o 
   2  27   1       50.04       47.88     61.05 o 
   3  27   1      440.63      564.22    105.42 o 
   4  27   1      593.47      721.17    127.04 o 
   5  27   1       84.05       44.18     54.72 o 
   6  27   1      294.03      408.36    103.08 o 
   7  27   1       66.57       48.03     60.48 o 
   8  27   1      232.18      217.38     80.33 o 
   9  27   1       41.50       84.18     63.15 o 
  10  27   1        1.41      -52.05     62.95 o 
  11  27   1       39.14       31.51     49.72 o 
  12  27   1       75.48      167.56     77.28 o 
  13  27   1       19.67      110.02     92.71 o 
  14  27   1       21.23       96.28     63.69 o 
  15  27   1       65.30     -125.38    140.36 o 
  16  27   1        0.48     -107.22    107.22 o 
  17  27   1       43.04     -115.30    115.30 o 
 -17  28   1       14.44      105.02     87.88 o 
 -16  28   1       38.50      -76.64     89.62 o 
 -15  28   1        0.65      110.63    103.32 o 
 -14  28   1       35.45       -5.29     80.63 o 
 -13  28   1        8.20      -22.45    104.67 o 
 -12  28   1      102.79      173.13    126.16 o 
 -11  28   1       42.17      117.56    102.70 o 
 -10  28   1       11.97       43.97     69.20 o 
  -9  28   1        6.26        7.05     58.08 o 
  -8  28   1      277.68      187.46     81.87 o 
  -7  28   1        3.23      -12.11     49.56 o 
  -6  28   1        4.91      -56.84     56.84 o 
  -5  28   1      109.10      241.70     75.00 o 
  -4  28   1        3.36       50.11     80.10 o 
  -3  28   1       41.41      254.36     86.42 o 
  -2  28   1       14.56       71.64     55.57 o 
  -1  28   1        2.70       -6.27     48.68 o 
   0  28   1      224.04      357.20     92.69 o 
   1  28   1       24.06      -37.18     63.99 o 
   2  28   1      141.85      249.02     80.09 o 
   3  28   1        1.65      -12.74     58.09 o 
   4  28   1       22.14       16.34     54.96 o 
   5  28   1       51.97        4.56     45.30 o 
   6  28   1        1.33      110.24     54.23 o 
   7  28   1       30.98       23.01     96.84 o 
   8  28   1       10.50       48.91     77.42 o 
   9  28   1       52.75      -28.27     66.35 o 
  10  28   1       87.27       38.46     54.72 o 
  11  28   1        2.08      -12.36     65.28 o 
  12  28   1       66.13       99.08     69.66 o 
  13  28   1       59.36      -29.34     66.28 o 
  14  28   1        1.26      153.48    127.31 o 
  15  28   1       17.48       78.55     88.46 o 
  16  28   1       12.84       52.82    117.27 o 
 -15  29   1      114.17      223.90    147.77 o 
 -14  29   1        9.01      206.17    145.19 o 
 -13  29   1       94.15      149.64    108.73 o 
 -12  29   1        0.95       89.50     80.04 o 
 -11  29   1       29.15      216.39    135.42 o 
 -10  29   1       40.47      152.01    106.65 o 
  -9  29   1       69.69      181.90    119.63 o 
  -8  29   1      257.19      355.85    144.29 o 
  -7  29   1      390.14      608.81    121.17 o 
  -6  29   1        7.96       30.83     61.56 o 
  -5  29   1      145.08      203.09    158.22 o 
  -4  29   1       28.02      -23.24     57.71 o 
  -3  29   1       10.14       97.27     64.13 o 
  -2  29   1      155.07      124.95     62.42 o 
  -1  29   1        0.46      -41.66     60.00 o 
   0  29   1      206.02      336.71     87.96 o 
   1  29   1        2.58      -24.54     72.11 o 
   2  29   1       23.02       38.12     53.40 o 
   3  29   1       33.83       99.17     85.38 o 
   4  29   1      157.59      241.23    143.36 o 
   5  29   1       16.10       29.30     51.67 o 
   6  29   1       54.38      140.93     86.39 o 
   7  29   1      208.30      181.28     91.66 o 
   8  29   1      739.59      559.62    122.75 o 
   9  29   1        2.51       96.17     91.50 o 
  10  29   1       63.82       81.59     74.53 o 
  11  29   1       21.17       75.43     61.94 o 
  12  29   1      203.49      113.07    101.27 o 
  13  29   1      125.15      175.72    145.43 o 
  14  29   1       73.53      220.01    120.38 o 
  15  29   1       55.19      249.92    116.87 o 
 -14  30   1       42.63      293.02    135.18 o 
 -13  30   1      179.19      528.17    180.90 o 
 -12  30   1      163.11      211.26    117.65 o 
 -11  30   1      109.42      203.03    133.20 o 
 -10  30   1       11.55       96.51    116.53 o 
  -9  30   1      180.82      274.36    142.76 o 
  -8  30   1      410.09      448.71    170.49 o 
  -7  30   1      119.98      103.47    108.84 o 
  -6  30   1     1574.00     1659.59    279.58 o 
  -5  30   1      868.74      732.36    127.39 o 
  -4  30   1      826.42      832.55    138.52 o 
  -3  30   1      605.90      749.13    124.61 o 
  -2  30   1        0.63       26.16     77.34 o 
  -1  30   1      115.71       56.52     49.99 o 
   0  30   1      350.97      322.78     88.04 o 
   1  30   1      101.21      -27.96     56.62 o 
   2  30   1       12.60       27.65     97.16 o 
   3  30   1        4.88       21.27     53.97 o 
   4  30   1       10.44       -2.93     55.77 o 
   5  30   1       52.35      118.50     74.64 o 
   6  30   1        0.39      -60.58     98.01 o 
   7  30   1     1030.47      989.89    159.16 o 
   8  30   1      230.02      189.86     99.78 o 
   9  30   1       96.65      173.66     78.52 o 
  10  30   1      100.22       34.54     68.21 o 
  11  30   1       24.43      -32.82     74.66 o 
  12  30   1       18.98      225.52    137.10 o 
  13  30   1        8.50     -126.35    126.35 o 
  14  30   1      153.96      379.35    151.33 o 
 -13  31   1       16.31        4.97     68.45 o 
 -12  31   1       21.87       91.03    124.38 o 
 -11  31   1       59.80       43.71     96.32 o 
 -10  31   1       50.53      208.10    140.74 o 
  -9  31   1       23.22      253.29    147.16 o 
  -8  31   1      183.37      367.27    153.07 o 
  -7  31   1        2.27      310.30    157.44 o 
  -6  31   1        3.49      -53.77     80.69 o 
  -5  31   1        7.07      -11.13     90.16 o 
  -4  31   1       40.12      -53.19     77.72 o 
  -3  31   1        9.86      -32.06     54.75 o 
  -2  31   1        8.71      -73.59     73.59 o 
  -1  31   1       66.98      -46.21     97.89 o 
   0  31   1        1.79      -83.10     83.10 o 
   1  31   1       75.09      147.76     73.73 o 
   2  31   1        5.10        2.40    110.16 o 
   3  31   1       33.14       99.09     57.11 o 
   4  31   1        5.50       23.00     71.88 o 
   5  31   1       89.70      173.76     77.51 o 
   6  31   1       14.94      -44.53    150.54 o 
   7  31   1       21.95      135.40     91.45 o 
   8  31   1      160.02      195.64     82.97 o 
   9  31   1       56.92      191.72    142.18 o 
  10  31   1       10.15      -28.52     73.82 o 
  11  31   1        0.02      108.67     92.22 o 
  12  31   1       42.09       20.04     62.94 o 
  13  31   1       41.44       27.61     69.78 o 
 -12  32   1        5.02      188.55    101.42 o 
 -11  32   1       29.08      221.25    116.24 o 
 -10  32   1       14.78      -44.08     78.64 o 
  -9  32   1      171.53      156.85    107.02 o 
  -8  32   1        1.94     -110.99    110.99 o 
  -7  32   1       36.52     -101.54    101.54 o 
  -6  32   1       41.35       45.15     77.56 o 
  -5  32   1        3.28     -116.11    116.11 o 
  -4  32   1        0.55       14.83     70.81 o 
  -3  32   1        0.70       13.81     71.62 o 
  -2  32   1       10.08     -113.86    114.66 o 
  -1  32   1        4.34      140.76    119.67 o 
   0  32   1       29.11      -31.78    143.84 o 
   1  32   1       39.71      -22.72    184.96 o 
   2  32   1        3.23       73.35     61.56 o 
   3  32   1       59.23       72.00    144.35 o 
   4  32   1        0.05       24.07     51.68 o 
   5  32   1      131.42       96.88    165.01 o 
   6  32   1       32.29       86.07     75.55 o 
   7  32   1        6.30      335.92    159.16 o 
   8  32   1       27.22      108.79    119.71 o 
   9  32   1       13.44      273.05    136.02 o 
  10  32   1       44.04      254.32    124.77 o 
  11  32   1       16.25       37.26     68.17 o 
  12  32   1       17.90       74.74     86.76 o 
 -10  33   1       24.38      273.36    143.60 o 
  -9  33   1       15.12      334.08    148.66 o 
  -8  33   1      372.54      382.56    163.48 o 
  -7  33   1       89.32     -118.08    118.08 o 
  -6  33   1        1.20      174.89    155.62 o 
  -5  33   1        1.12     -125.80    125.80 o 
  -4  33   1       15.27     -135.71    140.56 o 
  -3  33   1       37.77       26.02     84.93 o 
  -2  33   1       14.48      127.40     98.10 o 
  -1  33   1       93.89       56.73     71.16 o 
   0  33   1       48.30      -43.69     83.70 o 
   1  33   1       37.17      -23.79     73.28 o 
   2  33   1      131.77       11.30     70.13 o 
   3  33   1      136.00       61.83     67.08 o 
   4  33   1       30.68     -118.69    118.69 o 
   5  33   1        0.07      -90.78     90.78 o 
   6  33   1       89.35      121.68     94.91 o 
   7  33   1      266.54      107.80     78.43 o 
   8  33   1       42.95      186.18    112.91 o 
   9  33   1      206.58      321.03    154.92 o 
  10  33   1      109.58      122.74     78.17 o 
  -8  34   1       47.41      239.68    155.03 o 
  -7  34   1       14.54       73.22    136.96 o 
  -6  34   1       24.30      -23.88     69.89 o 
  -5  34   1       26.52      -93.19     93.19 o 
  -4  34   1        0.01       93.14    109.68 o 
  -3  34   1        0.02       55.59     79.31 o 
  -2  34   1        1.50      -99.70     99.70 o 
  -1  34   1        4.74       66.93     87.05 o 
   0  34   1       22.20      158.55    104.70 o 
   1  34   1       41.77       79.48     86.77 o 
  -5  35   1        0.01      440.93    158.01 o 
  -4  35   1       19.92      -98.39    133.78 o 
  -3  35   1        3.55     -107.70    107.70 o 
  -2  35   1        0.88     -138.83    138.83 o 
 -28   0   2     1134.03     1163.02    268.42 o 
 -27   0   2       39.23      169.87    127.44 o 
 -26   0   2      655.50      934.88    229.99 o 
 -25   0   2     2509.72     2443.95    341.25 o 
 -24   0   2      918.91      872.60    209.95 o 
 -23   0   2     3013.44     3056.58    369.03 o 
 -22   0   2     1322.98     1460.46    240.61 o 
 -21   0   2     3783.09     4048.29    395.75 o 
 -20   0   2     2828.41     3534.08    367.43 o 
 -19   0   2     4662.33     5925.02    456.39 o 
 -18   0   2    11193.12    11412.26    616.89 o 
 -17   0   2      111.54      177.59    100.80 o 
 -16   0   2      232.37      385.48    121.94 o 
 -15   0   2    18172.21    19811.13    730.32 o 
 -14   0   2      416.30     1309.29    213.68 o 
 -13   0   2    28747.98    33207.52    525.05 o 
 -12   0   2     2582.83     3211.44    162.02 o 
 -11   0   2    15498.36    17806.31    366.01 o 
 -10   0   2      505.85     1373.86    127.16 o 
  -9   0   2     3979.95     6140.84    260.20 o 
  -8   0   2     1816.49     1717.34    108.15 o 
  -7   0   2        7.25       15.87     19.26 o 
  -6   0   2      802.60      964.56     66.91 o 
  -5   0   2    38089.48    52236.49    849.88 o 
  -4   0   2    36768.29    51432.39    533.97 o 
  -3   0   2      254.15      278.28     36.63 o 
  -2   0   2    86847.54   118981.77    547.77 o 
   1   0   2     6585.70     7677.86    162.74 o 
   2   0   2       36.15      111.29     31.46 o 
   3   0   2    10343.44    16600.39    337.94 o 
   4   0   2   129154.97   174963.73   1239.43 o 
   5   0   2     4022.46     5003.22    231.73 o 
   6   0   2    59749.00    76773.40    966.37 o 
   7   0   2    13568.56    16099.74    474.55 o 
   8   0   2      791.58     1602.22    165.99 o 
   9   0   2     8046.92    11762.54    460.40 o 
  10   0   2       53.49        8.42     40.31 o 
  11   0   2     2415.61     3150.03    264.16 o 
  12   0   2    48397.36    58279.84   1159.04 o 
  13   0   2      370.24     1292.96    208.10 o 
  14   0   2      256.00     1205.51    204.04 o 
  15   0   2    13972.42    16166.00    682.49 o 
  16   0   2    10480.34    11846.97    610.04 o 
  17   0   2      786.04      555.59    159.25 o 
  18   0   2     2500.64     2703.61    314.16 o 
  19   0   2       36.54       82.52     95.46 o 
  20   0   2      410.00      756.65    181.60 o 
  21   0   2        4.24       78.00    100.32 o 
  22   0   2        6.64      -16.40     61.35 o 
  23   0   2       54.68      226.55    145.56 o 
  24   0   2     2484.27     2825.80    381.09 o 
  25   0   2     2154.45     2434.87    361.88 o 
  26   0   2        5.82      182.58    121.61 o 
  27   0   2      307.26      415.39    158.76 o 
 -28   1   2      235.44      424.66    234.16 o 
 -27   1   2        1.04       63.95     60.95 o 
 -26   1   2       43.69      -25.22     56.55 o 
 -25   1   2      493.05      431.29    164.24 o 
 -24   1   2       31.48      120.36     66.91 o 
 -23   1   2      106.72      200.18    140.30 o 
 -22   1   2        5.86       54.87     87.70 o 
 -21   1   2      163.03       76.08     58.77 o 
 -20   1   2       31.21      104.53     62.62 o 
 -19   1   2       68.17      162.24     82.68 o 
 -18   1   2       80.51      217.75    146.92 o 
 -17   1   2      445.03      296.57     69.64 o 
 -16   1   2      150.60       46.53     80.04 o 
 -15   1   2     1716.26     1538.01    154.71 o 
 -14   1   2        5.30       18.28     34.21 o 
 -13   1   2      696.34      702.23     83.38 o 
 -12   1   2      499.34      545.81     59.49 o 
 -11   1   2       75.46       60.99     29.90 o 
 -10   1   2     1125.02     1108.25     64.33 o 
  -9   1   2     1814.91     1735.21     76.53 o 
  -8   1   2      591.85      444.42     44.08 o 
  -7   1   2      953.02      783.17     52.45 o 
  -6   1   2       98.98       89.68     21.57 o 
  -5   1   2       16.79     2503.97    510.82 o 
  -4   1   2     1452.90     1315.69     71.46 o 
  -3   1   2     1047.30      772.14     30.55 o 
  -2   1   2     1422.61     1233.41     65.95 o 
   1   1   2      451.38      338.11     25.71 o 
   2   1   2       31.65       23.76     21.78 o 
   3   1   2      635.44      639.70     52.04 o 
   4   1   2     2508.84     6181.52   3984.17 o 
   5   1   2     2482.41     2298.76    207.63 o 
   6   1   2     1233.25     1024.99     53.67 o 
   7   1   2      438.14      349.71     33.02 o 
   8   1   2      349.48      342.30     43.11 o 
   9   1   2      479.34      485.89     44.20 o 
  10   1   2      435.74      363.39     60.92 o 
  11   1   2     1804.55     1483.30    194.47 o 
  12   1   2      965.73     1041.52    129.92 o 
  13   1   2     2017.01     1898.99    161.37 o 
  14   1   2     1282.54     1189.01    133.84 o 
  15   1   2       48.69      127.19     58.15 o 
  16   1   2        5.46       61.77     50.69 o 
  17   1   2      155.05      216.60    135.98 o 
  18   1   2       33.17       37.03     68.87 o 
  19   1   2       58.08       69.76     49.36 o 
  20   1   2      102.20      100.35     64.96 o 
  21   1   2        7.82       12.80     70.74 o 
  22   1   2       40.89       84.22     68.75 o 
  23   1   2      109.03      118.91     77.37 o 
  24   1   2      162.37       33.26     67.52 o 
  25   1   2       69.54      327.50    103.37 o 
  26   1   2       18.17      -63.09     63.09 o 
  27   1   2       86.67       41.85     72.36 o 
 -28   2   2        7.95      170.61    131.07 o 
 -27   2   2        3.35      196.90     97.45 o 
 -26   2   2       15.55       36.64    182.39 o 
 -25   2   2       11.65      100.03     85.92 o 
 -24   2   2        4.33      -59.31     59.31 o 
 -23   2   2      208.26      303.54    165.26 o 
 -22   2   2       16.68       -8.74     49.94 o 
 -21   2   2      251.42      204.70     90.05 o 
 -20   2   2       80.90      120.21     66.74 o 
 -19   2   2      424.24      526.65    112.03 o 
 -18   2   2       87.62      148.44     58.43 o 
 -17   2   2      168.68      150.15     59.35 o 
 -16   2   2      206.96      210.48    129.67 o 
 -15   2   2       56.85      243.57     48.33 o 
 -14   2   2      623.77      551.12     66.27 o 
 -13   2   2     1494.31     1386.49     98.28 o 
 -12   2   2     1026.98      676.43     80.26 o 
 -11   2   2     1744.99     1778.34    104.70 o 
 -10   2   2     1215.75      969.26     71.03 o 
  -9   2   2     2228.15     1957.09    101.80 o 
  -8   2   2     7583.09     7190.11    145.87 o 
  -7   2   2     2678.58     2338.47    111.13 o 
  -6   2   2       58.13       51.89     25.85 o 
  -5   2   2       15.75       18.31     38.54 o 
  -4   2   2      701.27      702.74     49.29 o 
  -3   2   2      561.10      525.00     35.84 o 
  -2   2   2      305.77      296.65     32.52 o 
  -1   2   2       49.93      118.05     24.79 o 
   0   2   2      326.19      596.92    238.81 o 
   1   2   2      283.21       88.78      9.28 o 
   2   2   2     6240.59     4975.82    104.70 o 
   3   2   2     5564.01     4790.34    103.84 o 
   4   2   2      326.40      264.30     45.48 o 
   5   2   2       58.79       34.05     32.16 o 
   6   2   2      373.32      246.62     49.56 o 
   7   2   2        1.44       32.90     28.18 o 
   8   2   2      343.88      290.02     34.19 o 
   9   2   2      427.20      331.45     41.34 o 
  10   2   2      126.71       96.22     21.03 o 
  11   2   2       42.41       19.34     14.46 o 
  12   2   2        7.63       33.71     66.35 o 
  13   2   2        0.67       34.02     43.99 o 
  14   2   2      183.76      264.97     84.58 o 
  15   2   2       25.33      -46.42     46.42 o 
  16   2   2       62.89      140.30     75.51 o 
  17   2   2       33.79      188.01     81.72 o 
  18   2   2       93.81       64.11     58.29 o 
  19   2   2      143.98      180.89     75.61 o 
  20   2   2      947.47      852.12    131.57 o 
  21   2   2      438.61      311.80     82.12 o 
  22   2   2       35.06       98.90     93.90 o 
  23   2   2      182.51      177.00     88.56 o 
  24   2   2       71.18      113.52     70.34 o 
  25   2   2       14.86      204.78    132.77 o 
  26   2   2        0.08      102.13     80.83 o 
  27   2   2        7.12       10.08    114.42 o 
 -28   3   2      121.38      251.54    100.21 o 
 -27   3   2      965.08      945.82    160.75 o 
 -26   3   2      631.83      704.65    145.58 o 
 -25   3   2      257.70      443.95    213.32 o 
 -24   3   2       49.10       86.64     71.18 o 
 -23   3   2     1024.33     1567.51    257.53 o 
 -22   3   2     1008.52     1357.76    176.45 o 
 -21   3   2      297.44      389.78    103.14 o 
 -20   3   2      512.37      715.13    117.74 o 
 -19   3   2       79.79      156.45     59.49 o 
 -18   3   2     1793.76     1871.73    178.84 o 
 -17   3   2        1.87       79.47     29.50 o 
 -16   3   2     8821.46     9059.17    339.37 o 
 -15   3   2     1660.65     2393.86    134.12 o 
 -14   3   2    13853.95    16316.25    707.75 o 
 -13   3   2     2106.04     2676.10    156.54 o 
 -12   3   2       94.86      132.34     28.33 o 
 -11   3   2    18322.79    24081.59    677.03 o 
 -10   3   2     1558.71     1865.03     97.14 o 
  -9   3   2      945.64     1383.34     80.38 o 
  -8   3   2    34749.98    45341.60    549.49 o 
  -7   3   2      725.44     1459.78     94.31 o 
  -6   3   2    37917.78    47538.29   1027.43 o 
  -5   3   2    14724.12    16262.01    493.50 o 
  -4   3   2    20191.91    25103.99    309.82 o 
  -3   3   2    76728.36    99900.40    589.45 o 
  -2   3   2     4527.68     5452.90    190.83 o 
  -1   3   2   137912.39   196816.98   3233.05 o 
   0   3   2   204073.36   288997.81   2550.11 o 
   1   3   2    34785.29    44434.19   2137.28 o 
   2   3   2    11789.36    16931.73    331.45 o 
   3   3   2     7609.45    10400.97    168.39 o 
   4   3   2     3202.62     3587.57    126.64 o 
   5   3   2    71839.80    94178.06   1299.81 o 
   6   3   2     3080.21     4425.35    137.93 o 
   7   3   2      430.20      897.64     84.36 o 
   8   3   2     8735.38    11000.30    472.68 o 
   9   3   2     1615.86     2427.91    149.62 o 
  10   3   2        8.31       87.06     39.41 o 
  11   3   2       35.34       48.18     33.13 o 
  12   3   2     4136.28     5326.86    295.39 o 
  13   3   2    10581.20    12016.57    432.56 o 
  14   3   2    13318.61    16116.54    469.17 o 
  15   3   2       93.75       96.69     59.98 o 
  16   3   2      981.66     1372.29    150.77 o 
  17   3   2     4670.21     5204.99    296.17 o 
  18   3   2      659.96     1045.01    141.63 o 
  19   3   2      432.98      344.12     96.12 o 
  20   3   2      361.09      365.98    116.14 o 
  21   3   2       87.72      222.48     97.12 o 
  22   3   2     1916.76     2357.27    237.24 o 
  23   3   2       65.71      211.34     94.09 o 
  24   3   2      856.11     1216.37    177.49 o 
  25   3   2     2268.39     2712.53    262.77 o 
  26   3   2      931.90      987.64    169.70 o 
  27   3   2        1.14      -41.41     59.31 o 
 -28   4   2        6.59      -15.51    129.02 o 
 -27   4   2       11.71      138.88     67.89 o 
 -26   4   2       69.20       70.02     57.81 o 
 -25   4   2      543.07      462.67    113.70 o 
 -24   4   2       54.84      176.53     83.08 o 
 -23   4   2      458.50      496.45    117.32 o 
 -22   4   2       64.42      203.53     92.26 o 
 -21   4   2       54.95       28.67     51.23 o 
 -20   4   2       41.12       94.20     61.87 o 
 -19   4   2       92.54      216.09     77.08 o 
 -18   4   2        6.55       19.66     78.90 o 
 -17   4   2      232.95      187.81     37.07 o 
 -16   4   2      621.05      531.70     79.53 o 
 -15   4   2      143.95      122.13     38.45 o 
 -14   4   2       14.05       13.62     34.81 o 
 -13   4   2      222.88      238.77     45.07 o 
 -12   4   2      402.61      415.81     54.90 o 
 -11   4   2        8.72       71.32     30.39 o 
 -10   4   2     1290.89     1320.11    110.99 o 
  -9   4   2     2239.76     1844.89    120.79 o 
  -8   4   2     1139.60      645.14    114.69 o 
  -7   4   2     1163.62      684.22     69.12 o 
  -6   4   2     1488.82     1086.68     81.24 o 
  -5   4   2     1837.19     1433.35    178.68 o 
  -4   4   2     1103.73      857.81     62.95 o 
  -3   4   2     1380.63     1421.14    105.19 o 
  -2   4   2     1484.83     1174.97     56.51 o 
  -1   4   2     6264.35     5400.04     73.75 o 
   0   4   2      870.70      480.63     27.57 o 
   1   4   2       36.38       38.57     14.68 o 
   2   4   2       67.89      104.63     28.73 o 
   3   4   2      148.89      177.57     23.46 o 
   4   4   2     1265.03     1319.30     68.38 o 
   5   4   2      208.06      201.84     27.70 o 
   6   4   2      269.16      309.40     41.73 o 
   7   4   2        0.65       -3.47     18.60 o 
   8   4   2      222.05      157.18     34.17 o 
   9   4   2     1714.24     1447.15    120.22 o 
  10   4   2     2052.31     1691.52    134.29 o 
  11   4   2     3562.06     3006.24    185.84 o 
  12   4   2      797.73      450.56     83.96 o 
  13   4   2     2728.11     2455.49    181.14 o 
  14   4   2      187.65      148.25     63.55 o 
  15   4   2      486.49      463.33     90.65 o 
  16   4   2      104.74      133.35     57.93 o 
  17   4   2      312.85      233.78     74.42 o 
  18   4   2       90.05      101.93     55.46 o 
  19   4   2      605.17      500.97    103.34 o 
  20   4   2      116.33       25.26     53.48 o 
  21   4   2      794.16      779.48    140.51 o 
  22   4   2      658.01      704.66    137.25 o 
  23   4   2      676.39      786.11    138.02 o 
  24   4   2       14.53      161.78    132.19 o 
  25   4   2        0.75      -25.76     77.52 o 
  26   4   2        3.73      -63.87     73.88 o 
  27   4   2       47.76      203.45     85.35 o 
 -28   5   2      187.89       69.48    210.71 o 
 -27   5   2       27.93      128.43     88.80 o 
 -26   5   2      113.27       39.37     60.05 o 
 -25   5   2       10.12      -59.42     59.42 o 
 -24   5   2      107.20       80.38     83.48 o 
 -23   5   2        5.66       74.88     62.31 o 
 -22   5   2      877.37     1072.23    159.37 o 
 -21   5   2      145.59      204.94     76.36 o 
 -20   5   2      725.41      780.06    132.46 o 
 -19   5   2     1327.47     1106.08    155.68 o 
 -18   5   2      653.71      681.38    116.41 o 
 -17   5   2      319.99      249.84     48.44 o 
 -16   5   2        4.24       -3.71     29.65 o 
 -15   5   2     1503.08     1516.76     98.35 o 
 -14   5   2       91.49       97.94     38.03 o 
 -13   5   2       51.89       20.52     26.54 o 
 -12   5   2        2.07       -2.14     26.38 o 
 -11   5   2      103.98      108.78     45.82 o 
 -10   5   2        8.56      -22.66     35.51 o 
  -9   5   2       12.91       63.04     34.18 o 
  -8   5   2     1525.78     1301.85    102.52 o 
  -7   5   2      457.78      390.77     57.27 o 
  -6   5   2      379.94      583.39     64.50 o 
  -5   5   2     2788.57     2289.44    110.25 o 
  -4   5   2     1949.06     1330.42     89.94 o 
  -3   5   2     2687.26     2424.04     74.76 o 
  -2   5   2     1209.91     1080.70     37.26 o 
  -1   5   2     1343.35     1068.67     26.63 o 
   0   5   2     5929.02     4636.85     81.15 o 
   1   5   2    17899.03    14762.96    193.63 o 
   2   5   2    19605.40    16176.94    249.80 o 
   3   5   2     5886.91     4175.13    136.19 o 
   4   5   2      808.40      515.32     54.74 o 
   5   5   2       22.78      128.16     61.72 o 
   6   5   2       10.47       34.22     23.72 o 
   7   5   2        4.48       32.29     18.51 o 
   8   5   2      104.82      137.44     32.51 o 
   9   5   2      644.36      481.61     57.69 o 
  10   5   2      449.54      335.35     71.78 o 
  11   5   2        7.63       24.76     14.72 o 
  12   5   2      710.39      507.22     81.10 o 
  13   5   2       41.64       46.15     47.14 o 
  14   5   2      557.24      484.98     92.02 o 
  15   5   2        3.74      102.65     57.80 o 
  16   5   2       81.96       40.53     48.95 o 
  17   5   2       41.22      -56.74     56.74 o 
  18   5   2      561.20      457.20     95.60 o 
  19   5   2      464.36      510.75    125.40 o 
  20   5   2        3.04      -46.95     46.95 o 
  21   5   2       96.08      133.22     70.91 o 
  22   5   2      454.98      438.42    114.94 o 
  23   5   2       65.06      277.16    170.94 o 
  24   5   2       82.67      236.91     88.92 o 
  25   5   2      141.61      193.99     97.71 o 
  26   5   2       89.84      128.39     69.91 o 
  27   5   2       11.98      103.18     72.53 o 
 -28   6   2      394.73      601.90    141.95 o 
 -27   6   2       67.60      -14.89     84.17 o 
 -26   6   2        6.30       70.47     64.56 o 
 -25   6   2      568.68      539.26    124.49 o 
 -24   6   2     2791.15     3048.05    271.68 o 
 -23   6   2      429.48      446.36    334.74 o 
 -22   6   2     4043.79     4444.53    308.48 o 
 -21   6   2     1078.26     1509.65    179.39 o 
 -20   6   2     3355.77     3848.60    272.02 o 
 -19   6   2     3123.40     3682.99    261.07 o 
 -18   6   2     1825.94     2160.77    191.20 o 
 -17   6   2     1260.66     1401.32    109.84 o 
 -16   6   2     1777.21     1921.04    112.81 o 
 -15   6   2        4.88      111.71     48.44 o 
 -14   6   2    12775.68    14751.30    400.25 o 
 -13   6   2      310.78      314.36     48.05 o 
 -12   6   2     5852.94     6480.13    261.74 o 
 -11   6   2       96.07      202.75     53.64 o 
 -10   6   2    13134.80    14141.25    353.97 o 
  -9   6   2      607.68      889.06     85.35 o 
  -8   6   2     1029.62     1378.42    112.27 o 
  -7   6   2     4252.63     4438.73    172.27 o 
  -6   6   2    11924.70    16738.98    314.61 o 
  -5   6   2    16869.36    21320.89    332.83 o 
  -4   6   2      559.26      971.31     67.98 o 
  -3   6   2    15770.02    20186.20    220.33 o 
  -2   6   2       39.64      118.99     17.19 o 
  -1   6   2    18930.27    26732.82    146.51 o 
   0   6   2     9385.81    11057.91    345.34 o 
   1   6   2    17347.14    22509.60    238.26 o 
   2   6   2    12421.18    18063.70    569.26 o 
   3   6   2     8858.72    11154.45    228.06 o 
   4   6   2    15172.49    17102.98    298.79 o 
   5   6   2    26452.10    31625.53    531.51 o 
   6   6   2      498.59      293.57     47.31 o 
   7   6   2    28322.65    34265.38    876.64 o 
   8   6   2     2866.63     2942.99    126.36 o 
   9   6   2      781.70      784.08     76.56 o 
  10   6   2      232.39      339.90     49.06 o 
  11   6   2      342.52      336.16     54.37 o 
  12   6   2      471.81      433.97     43.62 o 
  13   6   2    18287.80    21130.54    631.01 o 
  14   6   2      995.06      919.70    184.15 o 
  15   6   2    13351.70    15379.21    481.81 o 
  16   6   2      487.01      468.62     92.06 o 
  17   6   2     1252.48     1398.67    158.39 o 
  18   6   2      499.46      471.72     94.38 o 
  19   6   2      106.89      169.11     72.69 o 
  20   6   2       89.58       17.28     49.84 o 
  21   6   2      159.77      214.03    132.48 o 
  22   6   2      305.04      345.09     96.41 o 
  23   6   2      681.00      679.65    136.20 o 
  24   6   2      143.74      134.05     70.12 o 
  25   6   2      171.40      300.52    104.99 o 
  26   6   2       12.44       86.44    124.30 o 
  27   6   2        6.62      -71.65     78.93 o 
 -28   7   2        1.70       38.32     77.38 o 
 -27   7   2        0.02      -82.97     82.97 o 
 -26   7   2        3.95      146.59     82.57 o 
 -25   7   2        4.62       41.05    149.39 o 
 -24   7   2      279.04      369.14    108.81 o 
 -23   7   2      112.98      -30.02     48.64 o 
 -22   7   2      356.40      540.82    145.95 o 
 -21   7   2      160.56      253.09     95.29 o 
 -20   7   2      227.61      287.30     82.24 o 
 -19   7   2       98.60       85.80    143.29 o 
 -18   7   2      466.86      435.64     94.95 o 
 -17   7   2      288.82      240.48     63.07 o 
 -16   7   2     1614.88     1314.61    108.12 o 
 -15   7   2     1213.00      973.36     92.20 o 
 -14   7   2      627.29      419.72     60.09 o 
 -13   7   2      704.22      688.54     95.18 o 
 -12   7   2      189.82      181.35     57.59 o 
 -11   7   2      275.27      268.57     63.10 o 
 -10   7   2      204.36      150.85     58.03 o 
  -9   7   2      723.27      741.61     86.02 o 
  -8   7   2      170.77      238.04     47.79 o 
  -7   7   2       60.41       54.61     22.45 o 
  -6   7   2      736.48      654.16     70.94 o 
  -5   7   2     2158.66     2148.57    331.09 o 
  -4   7   2     2054.81     2226.50    105.26 o 
  -3   7   2      568.14      592.53     40.59 o 
  -2   7   2      279.67      344.02     24.17 o 
  -1   7   2     1015.94     1066.54     42.13 o 
   0   7   2     6539.44     5585.95    201.73 o 
   1   7   2     7251.83     5497.82    138.71 o 
   2   7   2     7628.90     5906.24    140.25 o 
   3   7   2    10206.39     8348.76    210.79 o 
   4   7   2     5403.30     5005.18    920.21 o 
   5   7   2     2884.66     2239.67    122.32 o 
   6   7   2     2901.22     2391.48    133.43 o 
   7   7   2     1612.65     1553.38    113.59 o 
   8   7   2        0.39       89.46     31.44 o 
   9   7   2      256.74      223.62     39.34 o 
  10   7   2     1461.53     1077.37     88.46 o 
  11   7   2     1939.92     1742.85    116.96 o 
  12   7   2     1657.07     1509.23    114.56 o 
  13   7   2      347.63      243.94     36.58 o 
  14   7   2     2098.94     2045.28    174.33 o 
  15   7   2      215.01      174.41     62.67 o 
  16   7   2      698.13      667.31    113.55 o 
  17   7   2      109.50      120.35     63.58 o 
  18   7   2        3.26       39.91     54.91 o 
  19   7   2      112.99       12.49     73.86 o 
  20   7   2       65.58       34.43     57.54 o 
  21   7   2      348.30      240.94     73.70 o 
  22   7   2       18.31      -49.09     49.09 o 
  23   7   2      436.09      370.72    101.44 o 
  24   7   2        4.11      -31.58     52.52 o 
  25   7   2        1.60        3.68     87.15 o 
  26   7   2        2.81      -19.14     73.48 o 
  27   7   2       18.24       89.21    130.53 o 
 -28   8   2      269.00      513.21    186.86 o 
 -27   8   2       24.93      107.30     74.27 o 
 -26   8   2        1.64       31.76     98.93 o 
 -25   8   2       71.81      187.10     89.30 o 
 -24   8   2      351.37      237.77    192.24 o 
 -23   8   2       89.56       93.88     62.65 o 
 -22   8   2      115.86      183.23     88.59 o 
 -21   8   2       44.07      153.91     80.22 o 
 -20   8   2        8.53      -15.17     56.01 o 
 -19   8   2      147.76      182.69     77.23 o 
 -18   8   2       65.85      -18.10    107.36 o 
 -17   8   2       12.58       25.90     29.60 o 
 -16   8   2        3.01      -10.40     25.27 o 
 -15   8   2       89.43       39.14     28.55 o 
 -14   8   2        0.20       42.41     52.54 o 
 -13   8   2      178.43      206.20     59.66 o 
 -12   8   2       65.28       46.09     35.90 o 
 -11   8   2     1577.03     1366.91    123.86 o 
 -10   8   2     3980.29     3412.86    183.99 o 
  -9   8   2     1214.02     1125.59    363.73 o 
  -8   8   2     3960.39     3419.08    168.67 o 
  -7   8   2     4487.62     3304.54    160.72 o 
  -6   8   2    11553.29    10279.92    261.52 o 
  -5   8   2     4367.73     3473.36    145.92 o 
  -4   8   2      298.18      275.92     64.31 o 
  -3   8   2       72.61       83.51     41.51 o 
  -2   8   2     1237.74     1121.43     54.65 o 
  -1   8   2      670.49      609.96     33.89 o 
   0   8   2     1417.03     1384.02     48.82 o 
   1   8   2      327.27      290.76     32.03 o 
   2   8   2       16.90       21.37     19.42 o 
   3   8   2       35.55      172.99     69.50 o 
   4   8   2     1013.03     1307.43    204.12 o 
   5   8   2       14.02       11.59     26.49 o 
   6   8   2      238.71      207.95     43.43 o 
   7   8   2      138.46       95.15     36.60 o 
   8   8   2      127.43       92.48     45.63 o 
   9   8   2       43.20       81.09     31.87 o 
  10   8   2       97.91      100.52     35.82 o 
  11   8   2      908.64      695.03     80.08 o 
  12   8   2      121.16       78.94     41.68 o 
  13   8   2      896.89      731.73     98.26 o 
  14   8   2      123.22       65.85     51.56 o 
  15   8   2        0.84      -30.89     45.40 o 
  16   8   2       32.80      -13.79     54.04 o 
  17   8   2        1.25       41.71     54.30 o 
  18   8   2      205.59      128.97     58.28 o 
  19   8   2        0.03      -12.14     79.62 o 
  20   8   2       32.18      -61.90     61.90 o 
  21   8   2        0.40      -50.85     59.26 o 
  22   8   2      100.14       38.45     76.34 o 
  23   8   2      410.70      322.38     91.51 o 
  24   8   2       47.83      100.39     67.97 o 
  25   8   2      112.23       35.30    100.95 o 
  26   8   2        4.24       -0.19    127.16 o 
  27   8   2      267.81      141.40     82.27 o 
 -27   9   2      263.84      193.13    289.42 o 
 -26   9   2      195.27      325.44    115.33 o 
 -25   9   2      105.98      214.23    151.86 o 
 -24   9   2      930.87     1046.19    215.18 o 
 -23   9   2        1.00       87.38     68.94 o 
 -22   9   2       46.61      194.88     86.58 o 
 -21   9   2      179.49      383.66    104.14 o 
 -20   9   2     1183.14     1526.23    178.03 o 
 -19   9   2      475.71      538.24    104.44 o 
 -18   9   2     1782.33     1868.91    151.36 o 
 -17   9   2       98.57      202.46     43.69 o 
 -16   9   2     1917.76     1954.63    128.80 o 
 -15   9   2      473.38      422.88     98.22 o 
 -14   9   2    10672.44    11342.09    388.14 o 
 -13   9   2     2779.70     3296.61    206.41 o 
 -12   9   2      215.32      202.89     66.87 o 
 -11   9   2     5364.46     6133.04    254.99 o 
 -10   9   2     5743.50     6642.67    257.89 o 
  -9   9   2      225.63      195.66     50.22 o 
  -8   9   2     3959.08     5601.07    350.08 o 
  -7   9   2       19.20       70.67     34.23 o 
  -6   9   2     5771.27     6824.28    216.37 o 
  -5   9   2     9709.91    11566.32    263.48 o 
  -4   9   2     2130.10     2004.16     84.65 o 
  -3   9   2       21.02       20.88     13.46 o 
  -2   9   2    42261.31    54265.91   1485.30 o 
  -1   9   2     1739.18     1722.18     59.03 o 
   0   9   2    15052.26    18318.08    399.20 o 
   1   9   2     1848.88     3093.60    102.66 o 
   2   9   2       54.70       63.10     27.44 o 
   3   9   2    49556.94    65116.77    629.42 o 
   4   9   2     1906.99     2252.39    122.82 o 
   5   9   2     2196.06     2956.74    143.91 o 
   6   9   2      104.72      285.79     55.19 o 
   7   9   2      103.64      261.97     57.16 o 
   8   9   2     1071.79     1293.16    114.04 o 
   9   9   2        1.24       27.20     37.91 o 
  10   9   2        3.83      -16.76     35.39 o 
  11   9   2    11657.07    13608.93    327.14 o 
  12   9   2     1144.08     1688.64    217.10 o 
  13   9   2     2549.84     2405.35    150.20 o 
  14   9   2     2853.04     3034.41    330.00 o 
  15   9   2      331.46      397.31     85.24 o 
  16   9   2      273.52      262.21     69.57 o 
  17   9   2      341.62      330.86     81.53 o 
  18   9   2        7.50       -1.31     59.48 o 
  19   9   2      958.55      863.44    129.56 o 
  20   9   2       41.69       86.67     64.92 o 
  21   9   2       63.85       29.72     73.28 o 
  22   9   2      771.68      765.44    137.08 o 
  23   9   2       25.26      -70.95     70.95 o 
  24   9   2       24.68      -32.61     58.22 o 
  25   9   2      134.98       50.09     76.95 o 
  26   9   2      464.57      403.46    115.20 o 
  27   9   2      295.00      219.07    116.96 o 
 -27  10   2       36.43       65.66     61.40 o 
 -26  10   2      251.34      181.39     73.18 o 
 -25  10   2      300.67      416.92    111.11 o 
 -24  10   2        0.28       62.85    155.74 o 
 -23  10   2        3.48      -15.28     75.32 o 
 -22  10   2        5.73       -1.72    112.09 o 
 -21  10   2      100.15       -4.33    122.12 o 
 -20  10   2       30.52       -7.76     61.80 o 
 -19  10   2      282.28      233.53     83.71 o 
 -18  10   2       26.46       90.08     65.05 o 
 -17  10   2      100.80       60.33     36.74 o 
 -16  10   2        7.63       52.03     57.79 o 
 -15  10   2      115.21      151.08     60.17 o 
 -14  10   2        6.40       91.32     54.10 o 
 -13  10   2      607.98      733.54    104.13 o 
 -12  10   2     1017.16     1169.22    124.33 o 
 -11  10   2     2795.49     2555.12    178.35 o 
 -10  10   2     2123.12     1777.34    142.02 o 
  -9  10   2     3073.95     2905.63    173.18 o 
  -8  10   2     2060.45     1617.46    150.33 o 
  -7  10   2     2107.72     1608.13    121.65 o 
  -6  10   2     3119.26     2518.89    138.41 o 
  -5  10   2     2287.51     1768.17    109.67 o 
  -4  10   2      883.77      907.29     62.03 o 
  -3  10   2      506.78      494.30     43.00 o 
  -2  10   2        8.31        3.07     49.98 o 
  -1  10   2       26.28       55.45     14.72 o 
   0  10   2       36.10       37.44     13.10 o 
   1  10   2      142.33       98.45     12.61 o 
   2  10   2      211.78      205.17     39.01 o 
   3  10   2       47.76       32.56     20.88 o 
   4  10   2      358.94      322.79     53.19 o 
   5  10   2      695.56      639.16     71.02 o 
   6  10   2     1213.88     1322.05    138.42 o 
   7  10   2     2720.93     2675.63    157.47 o 
   8  10   2     2899.05     2628.30    162.31 o 
   9  10   2     2630.36     2387.27    161.88 o 
  10  10   2      726.89      557.87     83.58 o 
  11  10   2     3521.86     3028.46    158.70 o 
  12  10   2     2527.28     2157.33    141.55 o 
  13  10   2     1416.93     1113.50    105.88 o 
  14  10   2      172.41      232.44     56.74 o 
  15  10   2        3.00       78.54     55.75 o 
  16  10   2        3.95       75.02    156.29 o 
  17  10   2      295.41      221.01     63.93 o 
  18  10   2        5.70      124.42     56.39 o 
  19  10   2      114.99       52.55     94.64 o 
  20  10   2      234.31      256.18     86.75 o 
  21  10   2      101.48      -77.94     78.74 o 
  22  10   2      219.68      200.04     88.70 o 
  23  10   2       31.15       61.04    137.45 o 
  24  10   2      119.83      105.08     64.22 o 
  25  10   2        0.03       77.02     55.14 o 
  26  10   2        2.82       63.66     75.63 o 
  27  10   2        4.03     -103.14    103.14 o 
 -27  11   2        4.15     -132.84    247.41 o 
 -26  11   2      766.01      671.20    210.17 o 
 -25  11   2       95.80      184.54     81.66 o 
 -24  11   2      319.72      316.47    105.77 o 
 -23  11   2       74.22      196.28     71.81 o 
 -22  11   2       18.71        0.57    121.89 o 
 -21  11   2      231.06      292.42    174.59 o 
 -20  11   2      217.32      209.19     89.18 o 
 -19  11   2      857.28      701.02    104.62 o 
 -18  11   2     1575.14     1492.82    142.81 o 
 -17  11   2     1591.34     1337.95    116.34 o 
 -16  11   2     1518.25     1261.66    229.95 o 
 -15  11   2      700.59      627.57    110.15 o 
 -14  11   2      392.79      319.96     92.99 o 
 -13  11   2       53.12      139.40     66.25 o 
 -12  11   2       10.82       81.95     45.37 o 
 -11  11   2     2646.65     2311.53    169.83 o 
 -10  11   2     1519.40     1095.69    120.92 o 
  -9  11   2     1580.02     1194.33    115.90 o 
  -8  11   2      327.70      247.30     55.85 o 
  -7  11   2       97.92      105.26     62.30 o 
  -6  11   2      161.40      145.55     45.84 o 
  -5  11   2      248.02      172.51     44.64 o 
  -4  11   2      172.55      221.30     47.77 o 
  -3  11   2      409.03      262.44     31.66 o 
  -2  11   2      618.61      434.66     58.97 o 
  -1  11   2      133.68      123.06     30.53 o 
   0  11   2     1545.36     1189.17     69.08 o 
   1  11   2     5110.09     4141.78    129.34 o 
   2  11   2     6230.09     4999.97    145.18 o 
   3  11   2     3602.40     2654.98     98.41 o 
   4  11   2     3000.26     2578.73    143.31 o 
   5  11   2       93.70       80.98     30.97 o 
   6  11   2       14.44       27.61     33.64 o 
   7  11   2      423.13      464.71     89.15 o 
   8  11   2     1324.28     1071.72    107.31 o 
   9  11   2     1832.30     1570.54    136.23 o 
  10  11   2     1347.69     1260.46    131.17 o 
  11  11   2       33.84       52.28     33.16 o 
  12  11   2      193.11      296.30     63.56 o 
  13  11   2       75.22      143.66     47.72 o 
  14  11   2        7.64       40.34     49.13 o 
  15  11   2      170.51       27.71     51.52 o 
  16  11   2      193.24       89.06     55.40 o 
  17  11   2      747.69      729.18    123.36 o 
  18  11   2      707.72      591.67    114.39 o 
  19  11   2       45.13       16.64     60.87 o 
  20  11   2        4.07       -2.99     52.27 o 
  21  11   2        0.18      -46.49     62.07 o 
  22  11   2        7.90       14.06     47.33 o 
  23  11   2      203.47       80.42    138.07 o 
  24  11   2        0.41      777.33   1221.54 o 
  25  11   2      126.16      315.04    100.65 o 
  26  11   2       10.29       48.55     47.63 o 
 -27  12   2       72.16      -41.37     73.97 o 
 -26  12   2       50.70      147.34    135.19 o 
 -25  12   2     1158.13     1331.68    188.20 o 
 -24  12   2      145.63      178.37     79.95 o 
 -23  12   2      970.29      796.76    140.69 o 
 -22  12   2      138.59      185.84     68.94 o 
 -21  12   2     1304.74     1253.81    167.12 o 
 -20  12   2       10.85       26.99     49.99 o 
 -19  12   2      691.10      700.11    100.56 o 
 -18  12   2      145.10      242.63     69.81 o 
 -17  12   2      563.30      584.06    121.68 o 
 -16  12   2      414.65      425.22     91.21 o 
 -15  12   2     1423.64     1457.25    153.87 o 
 -14  12   2     1621.29     1666.25    160.68 o 
 -13  12   2     6047.65     5975.55    285.46 o 
 -12  12   2     2202.17     2360.02    176.07 o 
 -11  12   2     7444.39     8594.94    321.21 o 
 -10  12   2     2810.25     3967.49    280.87 o 
  -9  12   2     9765.63    11061.37    411.30 o 
  -8  12   2      901.05     1146.32    106.59 o 
  -7  12   2     1302.65     1153.16    101.33 o 
  -6  12   2     4511.62     5136.97    231.08 o 
  -5  12   2      211.43      206.07     33.89 o 
  -4  12   2    17460.47    22093.20    311.22 o 
  -3  12   2        8.42       20.82     18.50 o 
  -2  12   2     3636.32     4426.60    176.82 o 
  -1  12   2     3863.44     4505.47    178.71 o 
   0  12   2     1449.97     2047.42     92.99 o 
   1  12   2     6417.49     7512.90    179.01 o 
   2  12   2     1466.44     1723.93     89.79 o 
   3  12   2     3048.59     4883.25    239.63 o 
   4  12   2     5111.69     5690.75    150.04 o 
   5  12   2      374.97      285.64     83.15 o 
   6  12   2    10012.70    12135.67    331.47 o 
   7  12   2      523.17      624.35     81.65 o 
   8  12   2     1201.08     1211.69    116.97 o 
   9  12   2        0.19       25.60     39.33 o 
  10  12   2     3514.19     3226.04    199.83 o 
  11  12   2     9536.76    10242.48    366.59 o 
  12  12   2      119.35      282.84     53.28 o 
  13  12   2     1735.32     2204.06    146.34 o 
  14  12   2     5393.71     5216.18    265.49 o 
  15  12   2       63.77       43.17     39.17 o 
  16  12   2       40.84       54.25     44.23 o 
  17  12   2      109.60      245.25     84.53 o 
  18  12   2       29.91      182.24    173.90 o 
  19  12   2      131.44       70.10     51.85 o 
  20  12   2       11.56      -18.91     40.77 o 
  21  12   2      652.32      554.30    118.19 o 
  22  12   2      350.50      315.91     86.79 o 
  23  12   2       76.46      -74.56     74.56 o 
  24  12   2      292.91      208.32    215.77 o 
  25  12   2      183.77      218.25     91.17 o 
  26  12   2       49.01       45.81     65.74 o 
 -27  13   2      148.94      -92.49     92.49 o 
 -26  13   2       30.94      -44.34    135.98 o 
 -25  13   2        5.18       54.28     74.31 o 
 -24  13   2        1.21        7.81    154.03 o 
 -23  13   2        0.22      -72.90    208.94 o 
 -22  13   2       23.53       86.31     61.62 o 
 -21  13   2      118.50       82.59     56.69 o 
 -20  13   2      357.49      250.31     60.65 o 
 -19  13   2      631.21      582.02     96.04 o 
 -18  13   2      475.60      531.64    121.40 o 
 -17  13   2      391.10      420.69    104.25 o 
 -16  13   2       35.47       95.09     77.35 o 
 -15  13   2      667.96      632.11    182.49 o 
 -14  13   2      172.05      258.01     81.09 o 
 -13  13   2      482.43      477.51     94.55 o 
 -12  13   2      762.34      622.27    143.68 o 
 -11  13   2       13.12       15.40     59.83 o 
 -10  13   2        0.38      134.43     52.72 o 
  -9  13   2      216.16      187.31     57.67 o 
  -8  13   2      124.10        3.22     34.75 o 
  -7  13   2        2.85      -34.07     34.07 o 
  -6  13   2      128.76       96.84     29.42 o 
  -5  13   2      729.80      708.32     63.51 o 
  -4  13   2      184.67      155.72     28.58 o 
  -3  13   2      761.89      783.91    126.99 o 
  -2  13   2     1222.91     1420.00    109.46 o 
  -1  13   2     1268.68     1315.52    105.62 o 
   0  13   2     2324.71     2071.72     98.00 o 
   1  13   2     2155.41     1625.82     89.88 o 
   2  13   2     3035.79     2647.33     82.23 o 
   3  13   2     2339.86     2003.65    101.46 o 
   4  13   2      213.85      150.34     30.66 o 
   5  13   2      154.28      177.57     34.28 o 
   6  13   2      494.96      410.51     70.52 o 
   7  13   2      237.62      198.01     46.02 o 
   8  13   2      368.80      303.51     66.38 o 
   9  13   2        0.85       39.22     36.46 o 
  10  13   2       14.49       -9.15     47.26 o 
  11  13   2      738.77      663.58    103.53 o 
  12  13   2       18.93       39.18     34.34 o 
  13  13   2       21.15       48.66     47.05 o 
  14  13   2      127.01      101.88     34.33 o 
  15  13   2      959.12     1005.35    109.87 o 
  16  13   2      220.25      115.56     49.86 o 
  17  13   2      515.73      531.48    125.92 o 
  18  13   2       28.60      131.54     64.52 o 
  19  13   2       45.99       81.19    111.02 o 
  20  13   2       96.64       42.08    117.61 o 
  21  13   2      162.19      108.35     68.86 o 
  22  13   2      120.96      124.22     61.82 o 
  23  13   2        2.10      116.59     83.34 o 
  24  13   2        5.73       32.17    220.09 o 
  25  13   2       61.25      -38.88     62.79 o 
  26  13   2       10.16      -84.55     84.55 o 
 -26  14   2       54.88      103.09     63.72 o 
 -25  14   2       82.57      215.33     88.30 o 
 -24  14   2        4.71      102.31    118.09 o 
 -23  14   2       50.43      104.60     83.44 o 
 -22  14   2        1.01      -28.42     49.56 o 
 -21  14   2      166.17      145.24     79.53 o 
 -20  14   2       94.35       89.74     55.16 o 
 -19  14   2      139.45      202.51     66.16 o 
 -18  14   2       16.74      -12.20     61.31 o 
 -17  14   2       61.86      148.10     67.13 o 
 -16  14   2       85.37       56.93     97.52 o 
 -15  14   2       60.89       17.49     50.64 o 
 -14  14   2       63.95      111.63     52.26 o 
 -13  14   2       37.98      120.67     56.94 o 
 -12  14   2        7.38      123.50     62.34 o 
 -11  14   2      342.74      304.72     68.94 o 
 -10  14   2      240.51      283.07     73.59 o 
  -9  14   2     1077.76     1032.05    285.72 o 
  -8  14   2     1649.74     1269.89    118.91 o 
  -7  14   2     1310.60     1057.58     84.75 o 
  -6  14   2     1872.33     1534.33     98.09 o 
  -5  14   2     1448.90     1129.59     60.14 o 
  -4  14   2     1337.78      929.27     55.05 o 
  -3  14   2      650.97      594.41     77.11 o 
  -2  14   2     1239.33     1265.64    111.47 o 
  -1  14   2     3245.57     2877.30    159.18 o 
   0  14   2     2663.51     2175.05    139.43 o 
   1  14   2     1369.17     1210.58     92.40 o 
   2  14   2      244.53      182.77     37.31 o 
   3  14   2      449.82      568.29     59.57 o 
   4  14   2      221.90      199.66     38.60 o 
   5  14   2       46.26       78.68     29.46 o 
   6  14   2       14.55       55.90     69.05 o 
   7  14   2      523.34      421.20    108.60 o 
   8  14   2     1065.17      837.38    106.26 o 
   9  14   2     1336.53     1207.61    128.13 o 
  10  14   2      138.37       93.47     47.72 o 
  11  14   2        8.23       22.53     35.68 o 
  12  14   2        0.33       19.74     32.63 o 
  13  14   2      120.24      134.06     73.21 o 
  14  14   2      113.91       61.90     43.53 o 
  15  14   2       10.46       28.60     39.02 o 
  16  14   2       19.66       10.51     48.34 o 
  17  14   2        2.25       33.62     54.54 o 
  18  14   2       20.41       39.17     82.28 o 
  19  14   2      255.45      331.71     90.01 o 
  20  14   2       67.56      -38.89     87.47 o 
  21  14   2      196.00      128.34     55.44 o 
  22  14   2       89.31      128.18     79.72 o 
  23  14   2      128.83      257.03     87.59 o 
  24  14   2        3.27      -44.15     93.52 o 
  25  14   2      180.23      156.79     88.86 o 
 -26  15   2      445.72      527.65    132.93 o 
 -25  15   2      412.69      358.27    112.70 o 
 -24  15   2       40.20       97.84     51.06 o 
 -23  15   2      305.96      161.28    128.45 o 
 -22  15   2      185.33      126.46     75.50 o 
 -21  15   2      316.60      177.37     79.39 o 
 -20  15   2     2336.56     2547.94    197.04 o 
 -19  15   2     1532.79     1615.01    153.98 o 
 -18  15   2        0.51       26.53     59.60 o 
 -17  15   2     1510.70     2061.64    288.68 o 
 -16  15   2     1362.39     1549.09    172.28 o 
 -15  15   2     1923.94     2425.66    203.48 o 
 -14  15   2        1.43      101.75     63.89 o 
 -13  15   2     3954.22     4676.29    380.66 o 
 -12  15   2      792.74      904.99    127.64 o 
 -11  15   2      152.13      115.13     61.04 o 
 -10  15   2        0.06      -23.74     40.18 o 
  -9  15   2      620.53      485.63     76.64 o 
  -8  15   2      354.00      393.39     65.43 o 
  -7  15   2     1046.70      924.71     78.58 o 
  -6  15   2       41.87       89.39     29.68 o 
  -5  15   2       23.50      123.45     23.82 o 
  -4  15   2     1486.92     1319.66    196.98 o 
  -3  15   2        0.87       65.21     65.05 o 
  -2  15   2     4740.58     5408.04    317.35 o 
  -1  15   2      133.14      159.12     60.87 o 
   0  15   2     2803.91     3089.01    167.15 o 
   1  15   2      177.43      184.30     39.09 o 
   2  15   2      983.29     1204.51     96.12 o 
   3  15   2     1896.32     2319.01    113.90 o 
   4  15   2     1498.75     1972.45    108.87 o 
   5  15   2     2859.05     3540.64    131.88 o 
   6  15   2      133.13      347.45     70.67 o 
   7  15   2       20.55       10.68     74.56 o 
   8  15   2       68.55       54.94     82.14 o 
   9  15   2        2.65      116.85     55.24 o 
  10  15   2      464.96      414.07     82.66 o 
  11  15   2     1068.59     1523.28    152.22 o 
  12  15   2        7.47       96.72     62.29 o 
  13  15   2      354.86      406.87     88.81 o 
  14  15   2      227.95      184.19     61.91 o 
  15  15   2        7.79       96.05     47.02 o 
  16  15   2      266.23      211.16     83.63 o 
  17  15   2        0.09      -14.34     42.39 o 
  18  15   2        3.51       63.64     61.31 o 
  19  15   2      643.23      743.21    128.80 o 
  20  15   2      244.11      336.68     96.05 o 
  21  15   2        0.93      -62.10     62.10 o 
  22  15   2       26.12       17.83     46.02 o 
  23  15   2        5.65      -33.95    191.78 o 
  24  15   2       32.86       15.88     42.74 o 
  25  15   2        4.61      -44.05     93.64 o 
 -26  16   2       12.33      195.50    110.93 o 
 -25  16   2       32.95       57.77     66.07 o 
 -24  16   2       32.14       49.59     58.21 o 
 -23  16   2       16.39       40.53     49.06 o 
 -22  16   2       23.43       60.01     53.64 o 
 -21  16   2        2.22      -10.18     75.40 o 
 -20  16   2      195.01      303.74     77.93 o 
 -19  16   2      340.12      370.74     83.01 o 
 -18  16   2       12.01        3.63    114.69 o 
 -17  16   2        0.42       62.49     48.77 o 
 -16  16   2       22.66       72.63     64.14 o 
 -15  16   2       11.14        5.42     51.05 o 
 -14  16   2      175.95      215.45     79.85 o 
 -13  16   2       55.80       75.67     57.37 o 
 -12  16   2      292.99      557.00    153.98 o 
 -11  16   2     2508.70     2714.70    201.77 o 
 -10  16   2      109.11      200.27    112.49 o 
  -9  16   2      188.04      115.78     41.42 o 
  -8  16   2      211.84      125.41     34.45 o 
  -7  16   2      756.95      587.65     68.35 o 
  -6  16   2       19.01       42.05     20.25 o 
  -5  16   2      156.28      118.87     22.44 o 
  -4  16   2       14.71       35.75     71.71 o 
  -3  16   2       61.51       45.36     40.14 o 
  -2  16   2       34.57      117.52    114.23 o 
  -1  16   2        4.45       33.98     29.90 o 
   0  16   2      339.24      277.73     63.07 o 
   1  16   2        1.83       27.14     19.74 o 
   2  16   2       19.62      -10.58     16.38 o 
   3  16   2       15.30       69.27     33.83 o 
   4  16   2       25.45       71.46     40.10 o 
   5  16   2      765.15      853.89     80.57 o 
   6  16   2      461.48      517.87     58.46 o 
   7  16   2      724.96      791.32     73.66 o 
   8  16   2      212.38      251.70     67.51 o 
   9  16   2      607.96      705.71    170.86 o 
  10  16   2      201.20      216.83     64.65 o 
  11  16   2       94.15       79.80     46.25 o 
  12  16   2      387.31      319.42     81.58 o 
  13  16   2       55.70       69.15     42.08 o 
  14  16   2       34.55       53.43     32.16 o 
  15  16   2       28.54       -4.57     55.68 o 
  16  16   2       97.00      141.09     57.44 o 
  17  16   2       17.72       70.17     50.87 o 
  18  16   2       24.46       23.88     46.60 o 
  19  16   2        6.42        3.44     52.08 o 
  20  16   2      132.12       30.74     54.44 o 
  21  16   2       12.22       12.39     55.98 o 
  22  16   2        6.35       -6.47     43.10 o 
  23  16   2       24.53      -94.96     94.96 o 
  24  16   2        1.90     -120.23    120.23 o 
 -25  17   2      266.83      553.12    127.58 o 
 -24  17   2      162.75      141.44     68.88 o 
 -23  17   2      300.08      313.50    103.63 o 
 -22  17   2       31.61      -24.23     59.68 o 
 -21  17   2       59.28       20.41     51.18 o 
 -20  17   2       38.56       40.36     45.00 o 
 -19  17   2      459.89      448.50     88.45 o 
 -18  17   2       96.00      188.02     82.55 o 
 -17  17   2      979.59      745.98    125.29 o 
 -16  17   2      540.67      477.28    112.30 o 
 -15  17   2      547.94      425.26    116.57 o 
 -14  17   2       22.50       -5.05     49.19 o 
 -13  17   2      142.83      209.67     72.06 o 
 -12  17   2        8.88       57.69     60.49 o 
 -11  17   2     1585.83     1669.58    160.54 o 
 -10  17   2      627.23      636.22     82.44 o 
  -9  17   2      187.64      146.93     41.91 o 
  -8  17   2      258.25      189.33     45.72 o 
  -7  17   2      315.39      255.00     35.34 o 
  -6  17   2      429.50      341.19     37.84 o 
  -5  17   2      740.23      393.33     86.24 o 
  -4  17   2     1795.01     1285.04    151.81 o 
  -3  17   2      635.91      726.86    103.76 o 
  -2  17   2        7.02       65.02     62.91 o 
  -1  17   2      691.22      679.35     89.84 o 
   0  17   2       45.81       74.16     44.45 o 
   1  17   2      266.06      102.54     96.99 o 
   2  17   2     1595.80     1293.35     91.13 o 
   3  17   2     1052.92      891.73     77.00 o 
   4  17   2     2456.00     2096.90    118.76 o 
   5  17   2      812.36      748.72     73.12 o 
   6  17   2      417.34      328.79     59.67 o 
   7  17   2     2009.83     1795.49    106.93 o 
   8  17   2      854.69      906.44     80.64 o 
   9  17   2      316.68      367.10     89.01 o 
  10  17   2     1446.58     1357.75    147.86 o 
  11  17   2      862.09      807.44    119.75 o 
  12  17   2      475.75      605.87    112.48 o 
  13  17   2      284.89      286.01     57.92 o 
  14  17   2        2.88       42.09     36.44 o 
  15  17   2       42.54        8.82     41.16 o 
  16  17   2      740.01      614.97     90.56 o 
  17  17   2      418.35      379.42     78.04 o 
  18  17   2      306.24      335.53     78.38 o 
  19  17   2       15.79       23.67     84.52 o 
  20  17   2      146.82      171.02     87.66 o 
  21  17   2       79.49      106.22    102.90 o 
  22  17   2       31.26     -105.23    105.23 o 
  23  17   2        0.21        8.23     64.96 o 
  24  17   2       16.13      -51.57     76.38 o 
 -25  18   2       63.93      257.56    106.12 o 
 -24  18   2      260.55      130.80     60.70 o 
 -23  18   2        0.08      -45.93     84.91 o 
 -22  18   2      143.29      166.76     79.52 o 
 -21  18   2        1.91       -2.60     43.55 o 
 -20  18   2       50.71       94.10     58.86 o 
 -19  18   2       15.66       65.48     89.40 o 
 -18  18   2     1288.68     1517.95    182.29 o 
 -17  18   2      459.00      443.52    102.88 o 
 -16  18   2      797.75     1086.42    151.97 o 
 -15  18   2     1165.41     1267.61    153.93 o 
 -14  18   2       30.25       66.83     58.37 o 
 -13  18   2     2113.51     2221.76    190.22 o 
 -12  18   2     1350.53     1384.89    121.15 o 
 -11  18   2        6.28       81.95     50.66 o 
 -10  18   2     1445.26     1552.87    122.36 o 
  -9  18   2      694.24      790.81     86.38 o 
  -8  18   2      410.57      481.79     49.99 o 
  -7  18   2     2591.90     2832.06    107.09 o 
  -6  18   2       43.87       30.34     55.98 o 
  -5  18   2     4518.23     5158.75    246.50 o 
  -4  18   2      239.93      189.36     62.17 o 
  -3  18   2     9924.93    11255.06    353.25 o 
  -2  18   2     1390.66     1277.76    120.31 o 
  -1  18   2      476.90      403.78     72.65 o 
   0  18   2     1654.34     1603.42    134.66 o 
   1  18   2      395.09      307.23     64.53 o 
   2  18   2       29.72        6.76     28.17 o 
   3  18   2     1422.72     1529.10    100.67 o 
   4  18   2     2954.66     3175.42    145.53 o 
   5  18   2     2391.35     2688.43    137.97 o 
   6  18   2       51.31      112.63     39.65 o 
   7  18   2        0.01        4.16     29.89 o 
   8  18   2     1013.00     1205.08     91.67 o 
   9  18   2       26.98       57.30     37.57 o 
  10  18   2      317.46      434.27     76.29 o 
  11  18   2      218.74      199.26     77.02 o 
  12  18   2     1170.93     1419.45    159.64 o 
  13  18   2       27.00       78.54     47.94 o 
  14  18   2     1301.84     1294.09    122.27 o 
  15  18   2      600.81      490.81     79.06 o 
  16  18   2      153.16      110.64     44.43 o 
  17  18   2      233.47      189.30     49.79 o 
  18  18   2     1126.33      925.03    119.49 o 
  19  18   2      192.37      176.27    119.00 o 
  20  18   2      206.04      258.31    113.34 o 
  21  18   2        1.97      107.33    103.89 o 
  22  18   2       63.97       10.79     78.54 o 
  23  18   2       27.83      161.15    109.78 o 
 -24  19   2       63.05       63.23     69.42 o 
 -23  19   2        4.44       98.40    117.50 o 
 -22  19   2       92.92       45.27     49.52 o 
 -21  19   2        2.86       38.05     46.73 o 
 -20  19   2      261.41      175.30     61.69 o 
 -19  19   2      110.15      104.56     51.02 o 
 -18  19   2       59.84      153.18     72.94 o 
 -17  19   2      105.58       85.64     58.38 o 
 -16  19   2      282.14      344.23     95.65 o 
 -15  19   2       27.43       56.76     57.71 o 
 -14  19   2        2.25      104.49     63.65 o 
 -13  19   2      283.48      346.65     73.32 o 
 -12  19   2       15.00        5.79     46.66 o 
 -11  19   2       52.91       82.06     45.10 o 
 -10  19   2       21.65       12.13     39.71 o 
  -9  19   2        0.01       -6.82     35.41 o 
  -8  19   2       12.90      -34.41     38.67 o 
  -7  19   2        0.36      -40.32     52.98 o 
  -6  19   2        7.45        9.74     44.41 o 
  -5  19   2      820.87      661.35     99.74 o 
  -4  19   2      123.61      114.09     47.28 o 
  -3  19   2      432.91      650.45    107.83 o 
  -2  19   2      329.04      468.87     88.58 o 
  -1  19   2       99.42       89.60     48.43 o 
   0  19   2      718.74      619.01     94.76 o 
   1  19   2      952.15      916.57    117.43 o 
   2  19   2        0.50       24.84     43.99 o 
   3  19   2      238.13      188.50     39.97 o 
   4  19   2      327.55      264.46     49.88 o 
   5  19   2        2.04       37.51     38.39 o 
   6  19   2      459.97      442.07     63.97 o 
   7  19   2      178.19      151.89     47.22 o 
   8  19   2      367.70      285.00     46.32 o 
   9  19   2      109.82       57.87     35.33 o 
  10  19   2       10.59       -9.59     26.09 o 
  11  19   2        0.85       58.91     32.87 o 
  12  19   2       16.47        1.14    153.68 o 
  13  19   2       74.62      144.81     64.92 o 
  14  19   2        9.10       -1.87     45.45 o 
  15  19   2       51.80       73.63     60.90 o 
  16  19   2      132.41      118.08     61.59 o 
  17  19   2       88.44       65.44     74.38 o 
  18  19   2       18.01        8.02    126.02 o 
  19  19   2       24.71      -50.97     78.89 o 
  20  19   2       12.85      -84.13     87.40 o 
  21  19   2        0.02       -6.55     92.79 o 
  22  19   2        1.01      -57.47     78.06 o 
  23  19   2       38.18      213.14    126.79 o 
 -24  20   2       12.62       95.94    117.18 o 
 -23  20   2       59.99        5.63     58.19 o 
 -22  20   2      131.12       69.87     57.32 o 
 -21  20   2       67.88      156.94     65.80 o 
 -20  20   2      104.51       94.29     54.35 o 
 -19  20   2       83.11      199.49     71.06 o 
 -18  20   2        8.09      -16.77     58.79 o 
 -17  20   2       25.05       58.79    136.58 o 
 -16  20   2       91.32       86.48     42.51 o 
 -15  20   2        0.37      155.19     63.67 o 
 -14  20   2       55.39       67.05     43.57 o 
 -13  20   2       50.73       18.34     49.28 o 
 -12  20   2        1.88       21.48     47.61 o 
 -11  20   2        4.55       26.60     52.58 o 
 -10  20   2       63.85       42.69     37.51 o 
  -9  20   2      274.11      226.30     71.23 o 
  -8  20   2      231.15      161.44     49.66 o 
  -7  20   2      432.07      330.36     82.10 o 
  -6  20   2      257.00      137.64     53.35 o 
  -5  20   2       61.46       31.06     51.73 o 
  -4  20   2     1147.48      957.03    111.44 o 
  -3  20   2        2.19      135.06     91.15 o 
  -2  20   2      449.51      509.76    122.69 o 
  -1  20   2      508.44      562.16     96.74 o 
   0  20   2      161.15      182.66     57.45 o 
   1  20   2      984.05     1121.18    128.76 o 
   2  20   2      721.36      701.58    105.16 o 
   3  20   2      110.84      134.11     54.17 o 
   4  20   2        7.87       -5.71     24.97 o 
   5  20   2       13.35       13.83     32.85 o 
   6  20   2       43.15       33.27     43.12 o 
   7  20   2      216.28      235.47     75.89 o 
   8  20   2        8.90       -5.08     35.27 o 
   9  20   2       50.96       58.75     38.88 o 
  10  20   2        0.51        5.99     32.00 o 
  11  20   2        0.27      -26.59     34.22 o 
  12  20   2      197.41      166.76     45.57 o 
  13  20   2       19.63      -13.73     42.97 o 
  14  20   2      116.52      202.30     96.60 o 
  15  20   2       83.71      180.75     84.05 o 
  16  20   2        0.07        3.26     79.62 o 
  17  20   2       11.05       18.03     68.07 o 
  18  20   2      277.86      227.72     84.45 o 
  19  20   2        5.43      -59.80     86.76 o 
  20  20   2      425.88      468.95    187.57 o 
  21  20   2      129.86       40.25     86.17 o 
  22  20   2       17.81      252.16    142.78 o 
  23  20   2       77.90      317.25    168.22 o 
 -23  21   2      152.42       30.52     73.05 o 
 -22  21   2       10.76      -69.92     88.45 o 
 -21  21   2        2.72       81.74    169.38 o 
 -20  21   2       62.43      112.86     54.16 o 
 -19  21   2      282.88      374.97     81.85 o 
 -18  21   2       14.58      125.60     74.98 o 
 -17  21   2      776.61      795.00    113.43 o 
 -16  21   2       14.23       44.75     46.52 o 
 -15  21   2      240.76      420.38     83.75 o 
 -14  21   2       16.81       68.73     44.55 o 
 -13  21   2      273.59      274.61     64.94 o 
 -12  21   2      180.32       64.97     42.88 o 
 -11  21   2      438.07      635.64     89.05 o 
 -10  21   2      437.87      446.56     70.99 o 
  -9  21   2       15.58       26.21     30.08 o 
  -8  21   2     1873.84     1939.47    171.52 o 
  -7  21   2      284.15      185.62     69.91 o 
  -6  21   2      251.23      202.85     53.17 o 
  -5  21   2      152.63      222.12     57.15 o 
  -4  21   2      364.31      420.29     77.00 o 
  -3  21   2      712.64      444.33     88.75 o 
  -2  21   2     2633.97     2902.52    199.04 o 
  -1  21   2     3999.42     3968.58    230.24 o 
   0  21   2     3281.89     3728.75    225.64 o 
   1  21   2     3928.46     3784.91    227.98 o 
   2  21   2       31.59       59.87     62.52 o 
   3  21   2       14.47      120.90     50.74 o 
   4  21   2      423.51      457.05     84.88 o 
   5  21   2     1035.87     1158.22     95.67 o 
   6  21   2        3.34        2.66     33.33 o 
   7  21   2       18.81       43.50     39.17 o 
   8  21   2        9.22      -42.19     46.13 o 
   9  21   2      269.33      292.22     71.84 o 
  10  21   2      515.84      546.35     87.70 o 
  11  21   2        4.51       -5.15     41.44 o 
  12  21   2       71.56       64.25     42.91 o 
  13  21   2     1274.61      978.58    123.81 o 
  14  21   2     1610.31     2115.78    176.49 o 
  15  21   2      343.30      413.43     82.04 o 
  16  21   2      783.45     1012.85    182.54 o 
  17  21   2        7.45      -17.42     66.12 o 
  18  21   2      459.01      588.50    126.31 o 
  19  21   2        2.57     -117.23    117.23 o 
  20  21   2        4.48     -100.40    100.40 o 
  21  21   2       42.04      155.59    135.39 o 
  22  21   2      198.05       78.30    100.88 o 
 -23  22   2       41.63      166.93    111.34 o 
 -22  22   2       17.46      -34.58     71.73 o 
 -21  22   2       61.10      -59.24     65.63 o 
 -20  22   2       16.32       29.19     71.75 o 
 -19  22   2      181.88      215.60     77.36 o 
 -18  22   2        2.41        0.25    104.00 o 
 -17  22   2       89.64       33.90     95.22 o 
 -16  22   2        2.31       22.74     42.85 o 
 -15  22   2      191.46      183.91     64.13 o 
 -14  22   2       23.16      -33.48     43.77 o 
 -13  22   2        7.01       -5.12     34.39 o 
 -12  22   2        9.98       55.40     60.51 o 
 -11  22   2       65.28       30.13     39.90 o 
 -10  22   2        6.10      -27.53     45.39 o 
  -9  22   2      234.66      247.47     77.60 o 
  -8  22   2      226.07      165.34     63.84 o 
  -7  22   2       28.30       63.41    133.03 o 
  -6  22   2       18.84      105.28     79.18 o 
  -5  22   2        7.27       19.15     49.66 o 
  -4  22   2      171.45      229.88     77.55 o 
  -3  22   2      108.12      218.13     80.05 o 
  -2  22   2        1.65      136.20     59.75 o 
  -1  22   2      493.40      602.49     97.13 o 
   0  22   2      304.12      376.89     81.02 o 
   1  22   2       51.10      165.82     58.43 o 
   2  22   2       36.09       61.29     64.47 o 
   3  22   2      156.56      184.34     80.47 o 
   4  22   2      109.58      101.86    100.51 o 
   5  22   2       62.19      224.85    107.97 o 
   6  22   2       46.43      101.93     82.12 o 
   7  22   2       21.98       92.90     89.46 o 
   8  22   2       17.63      -53.53     53.53 o 
   9  22   2       24.94       91.10    165.84 o 
  10  22   2      258.54      249.40     86.08 o 
  11  22   2       38.17       28.81     50.43 o 
  12  22   2        3.55      -10.77     47.25 o 
  13  22   2        0.57       46.77     56.97 o 
  14  22   2      194.84      266.59     76.01 o 
  15  22   2        3.14       93.24     48.60 o 
  16  22   2       17.46       84.60     60.69 o 
  17  22   2       24.28       43.27     48.92 o 
  18  22   2       20.52       62.59     57.26 o 
  19  22   2      106.66      134.87    185.02 o 
  20  22   2        8.84      241.40    113.31 o 
  21  22   2        0.11      -47.26     85.38 o 
 -22  23   2       30.26      197.03    100.84 o 
 -21  23   2       32.16       17.96     60.56 o 
 -20  23   2        0.01       21.22     68.27 o 
 -19  23   2      112.46      196.30     75.01 o 
 -18  23   2      235.68      152.27    118.45 o 
 -17  23   2       12.29       18.60     59.25 o 
 -16  23   2      391.86      205.89    197.93 o 
 -15  23   2       28.93        7.79     44.22 o 
 -14  23   2      215.69      174.51     67.06 o 
 -13  23   2       36.22       13.21     41.41 o 
 -12  23   2       59.67      108.26     52.25 o 
 -11  23   2        1.16      -20.34     49.53 o 
 -10  23   2        0.85      112.80     63.18 o 
  -9  23   2        8.51       18.32     58.70 o 
  -8  23   2      418.32      377.76     97.98 o 
  -7  23   2        3.54       41.83     58.08 o 
  -6  23   2       47.06       42.06     60.49 o 
  -5  23   2       10.46       39.70     39.95 o 
  -4  23   2        9.80       28.86     71.57 o 
  -3  23   2      546.37      474.43    101.49 o 
  -2  23   2       52.31      101.37     56.00 o 
  -1  23   2      262.96      318.35     82.30 o 
   0  23   2        1.29       52.83     47.22 o 
   1  23   2       67.50       40.22     43.61 o 
   2  23   2      383.36      495.82    103.51 o 
   3  23   2       93.82       59.93     64.65 o 
   4  23   2       17.46      115.07     73.43 o 
   5  23   2      360.71      398.53    100.16 o 
   6  23   2       95.22      228.87     91.72 o 
   7  23   2       75.39      148.64     67.67 o 
   8  23   2        3.94       85.03     48.75 o 
   9  23   2      257.22      336.50     92.19 o 
  10  23   2      104.37       13.14     55.11 o 
  11  23   2      292.05      241.78    176.21 o 
  12  23   2       95.35      248.01     86.81 o 
  13  23   2       51.15      -15.83     80.99 o 
  14  23   2       79.45      115.01     63.19 o 
  15  23   2      109.57       92.38     64.29 o 
  16  23   2       13.06      -58.15     58.15 o 
  17  23   2       94.73      102.99     58.87 o 
  18  23   2        9.52       32.94     58.78 o 
  19  23   2        0.39      -53.53     73.57 o 
  20  23   2       20.41      203.78     74.98 o 
  21  23   2       12.11       48.36     73.08 o 
 -20  24   2      107.40      -59.65     78.99 o 
 -19  24   2        0.01      -29.82     84.07 o 
 -18  24   2      194.85      157.39     80.26 o 
 -17  24   2       25.99      126.05     72.29 o 
 -16  24   2      570.44      626.30    128.98 o 
 -15  24   2      336.21      151.29     99.47 o 
 -14  24   2     1594.15     1676.99    186.10 o 
 -13  24   2      118.50       80.86     39.18 o 
 -12  24   2      136.62      379.85     88.31 o 
 -11  24   2      252.76      154.50     49.94 o 
 -10  24   2      265.00      442.02     99.85 o 
  -9  24   2      470.34      385.64     99.64 o 
  -8  24   2      383.46      273.74    130.30 o 
  -7  24   2      353.08      570.73    111.49 o 
  -6  24   2     1641.18     1732.88    175.95 o 
  -5  24   2       44.46      136.46     76.63 o 
  -4  24   2        0.48        8.57     54.70 o 
  -3  24   2      187.73      352.35    103.76 o 
  -2  24   2        1.28      -48.33     61.70 o 
  -1  24   2       72.22      163.53     77.95 o 
   0  24   2     1264.49     1319.28    150.42 o 
   1  24   2      333.87      340.54     82.33 o 
   2  24   2      266.38      158.81     66.03 o 
   3  24   2       22.43       -1.10     48.63 o 
   4  24   2      163.99      220.17     80.78 o 
   5  24   2      802.80     1332.27    158.65 o 
   6  24   2      301.97      500.07    100.93 o 
   7  24   2      404.76      512.51    108.50 o 
   8  24   2       57.43      133.12     68.08 o 
   9  24   2      100.05       58.96     74.60 o 
  10  24   2       76.86        3.58     59.93 o 
  11  24   2      207.24      170.83     74.22 o 
  12  24   2      223.33      248.98     85.11 o 
  13  24   2     1244.31     1443.81    184.41 o 
  14  24   2      622.88      432.97    111.58 o 
  15  24   2     2007.63     2150.82    188.00 o 
  16  24   2      187.32       67.54     54.47 o 
  17  24   2      104.16      -64.96     86.31 o 
  18  24   2        4.75       45.75     50.96 o 
  19  24   2       49.58      -54.98     89.91 o 
  20  24   2       90.62      -58.30     72.02 o 
 -19  25   2        0.03      -67.35     95.47 o 
 -18  25   2       16.48      254.40    150.95 o 
 -17  25   2      187.63      157.83     98.52 o 
 -16  25   2        5.70      107.21     98.30 o 
 -15  25   2        4.06      108.14     93.99 o 
 -14  25   2      188.16      364.39    163.05 o 
 -13  25   2        0.70       41.78     94.49 o 
 -12  25   2       27.32       56.18     85.94 o 
 -11  25   2       11.72       22.07     51.46 o 
 -10  25   2        0.54       37.61     89.03 o 
  -9  25   2       88.82       63.35     64.36 o 
  -8  25   2        8.90       13.19     52.30 o 
  -7  25   2       50.82       -2.25     53.11 o 
  -6  25   2       41.81       88.65     46.90 o 
  -5  25   2       56.12       65.76     56.36 o 
  -4  25   2       12.76        9.57     48.28 o 
  -3  25   2      146.97      224.02     64.41 o 
  -2  25   2        1.84       39.32     40.67 o 
  -1  25   2        0.55       -8.97     82.75 o 
   0  25   2      138.26      158.53     61.69 o 
   1  25   2       64.15       41.18     56.98 o 
   2  25   2       28.01       26.76     47.68 o 
   3  25   2       22.54      107.82     58.26 o 
   4  25   2       15.34      102.66     54.49 o 
   5  25   2        6.66       63.24     68.85 o 
   6  25   2       30.86       28.36     63.31 o 
   7  25   2       62.08       60.28     66.12 o 
   8  25   2      200.58      155.72     67.99 o 
   9  25   2       91.23      157.71    114.72 o 
  10  25   2       32.27       40.95     64.08 o 
  11  25   2        0.10       68.30     54.81 o 
  12  25   2        1.14      -51.29     51.89 o 
  13  25   2      121.46       -3.41     66.72 o 
  14  25   2        3.73       75.96     66.90 o 
  15  25   2       12.55      176.22     91.95 o 
  16  25   2       62.62      330.84    105.08 o 
  17  25   2       14.45      -63.09     63.09 o 
  18  25   2       19.15     -112.53    126.31 o 
  19  25   2       59.23      -16.49     76.36 o 
  20  25   2        2.71      120.97    109.10 o 
 -19  26   2       62.94       -8.51     77.80 o 
 -18  26   2       33.29       16.38     92.99 o 
 -17  26   2       36.00      129.10    135.95 o 
 -16  26   2       17.31      -47.72    105.08 o 
 -15  26   2       37.93      -33.92     91.95 o 
 -14  26   2        5.38      182.61    129.88 o 
 -13  26   2       33.37      -49.42     93.07 o 
 -12  26   2      121.42      341.22    155.23 o 
 -11  26   2        4.18       26.10     73.13 o 
 -10  26   2       81.10       29.10     71.80 o 
  -9  26   2      114.54       70.10     44.13 o 
  -8  26   2      170.50      189.59     57.98 o 
  -7  26   2      157.85      227.27     80.45 o 
  -6  26   2      156.49      112.76     62.09 o 
  -5  26   2       74.65       66.42     84.17 o 
  -4  26   2       32.76      131.15     67.41 o 
  -3  26   2       17.64      -16.00     50.60 o 
  -2  26   2      270.35      244.90     74.86 o 
  -1  26   2       16.73       32.29     66.75 o 
   0  26   2        0.34       28.46     63.19 o 
   1  26   2        5.63      -13.18     46.84 o 
   2  26   2       20.32        5.49     53.10 o 
   3  26   2       35.35      -30.62     60.33 o 
   4  26   2        0.40       73.39     65.11 o 
   5  26   2       23.90       70.01     55.14 o 
   6  26   2       77.15       93.49    125.88 o 
   7  26   2      183.80      208.34     84.97 o 
   8  26   2      293.82      310.62     94.98 o 
   9  26   2      148.26       67.30    114.84 o 
  10  26   2       25.54       51.91    101.73 o 
  11  26   2       37.77      -55.98     55.98 o 
  12  26   2       29.14       48.50     53.44 o 
  13  26   2       42.61      102.52    106.41 o 
  14  26   2        0.51      -49.77     73.99 o 
  15  26   2        3.40      -13.00     74.24 o 
  16  26   2        1.33      -42.30     55.57 o 
  17  26   2       28.80     -148.70    252.48 o 
  18  26   2        3.61      -15.07     81.51 o 
 -18  27   2        1.53     -141.68    141.68 o 
 -17  27   2      278.41      250.26    122.54 o 
 -16  27   2      702.05      751.85    206.21 o 
 -15  27   2      428.24      360.73    143.20 o 
 -14  27   2       42.89      190.04    123.81 o 
 -13  27   2       16.64      170.76    123.65 o 
 -12  27   2       75.50      107.83     72.46 o 
 -11  27   2        5.76      125.44    117.09 o 
 -10  27   2      286.29      174.97     93.19 o 
  -9  27   2      180.63       14.15     95.47 o 
  -8  27   2      475.13      420.52    165.91 o 
  -7  27   2     1114.52     1314.71    161.62 o 
  -6  27   2        0.25      -19.77     52.41 o 
  -5  27   2        0.40       29.56     59.11 o 
  -4  27   2      201.37      417.10    107.47 o 
  -3  27   2        4.75       43.32     73.91 o 
  -2  27   2     1413.00     1956.97    190.94 o 
  -1  27   2     2163.23     2094.12    196.41 o 
   0  27   2     1315.40     1327.61    156.98 o 
   1  27   2      190.69      205.91     74.23 o 
   2  27   2     1039.59     1058.10    146.83 o 
   3  27   2     1119.40     1133.79    149.14 o 
   4  27   2      733.77      701.67    122.00 o 
   5  27   2      186.88      240.88     78.74 o 
   6  27   2      172.57      120.49     64.67 o 
   7  27   2       40.78       78.18     69.49 o 
   8  27   2       66.35       -7.10     49.31 o 
   9  27   2       71.19       43.53     67.85 o 
  10  27   2      527.13      577.05    117.12 o 
  11  27   2      561.13      515.80    120.87 o 
  12  27   2       39.17      214.83    109.08 o 
  13  27   2      171.62      108.12    130.28 o 
  14  27   2      888.93      947.57    155.00 o 
  15  27   2      118.56       38.28     65.58 o 
  16  27   2       15.33       75.31    104.97 o 
  17  27   2      136.70      295.68    144.49 o 
 -17  28   2       17.81      130.30    128.09 o 
 -16  28   2       44.12       54.50     79.91 o 
 -15  28   2       27.38      178.91    155.74 o 
 -14  28   2       11.93       65.34     93.16 o 
 -13  28   2       55.46      109.81    108.87 o 
 -12  28   2        5.23       72.02     93.26 o 
 -11  28   2       66.95       64.46     98.80 o 
 -10  28   2       22.03      -27.75     78.58 o 
  -9  28   2        4.60      171.30    102.57 o 
  -8  28   2      205.07      330.62    126.74 o 
  -7  28   2       15.86       92.27    102.98 o 
  -6  28   2        5.15       26.78     51.20 o 
  -5  28   2      376.53      402.51     97.80 o 
  -4  28   2       55.71      183.15     70.40 o 
  -3  28   2       52.05      130.71     78.96 o 
  -2  28   2      195.56      292.78    110.15 o 
  -1  28   2        0.55       12.82    115.15 o 
   0  28   2        1.23      127.87     85.17 o 
   1  28   2       85.05      176.97     77.22 o 
   2  28   2        0.31      -47.53     53.69 o 
   3  28   2       95.12       39.06    110.18 o 
   4  28   2       27.95       71.54     62.90 o 
   5  28   2       16.75      -48.69     48.69 o 
   6  28   2       64.88       89.95     89.64 o 
   7  28   2       53.77      196.68     77.33 o 
   8  28   2       60.18      109.08     72.62 o 
   9  28   2        0.27      -77.12     77.12 o 
  10  28   2       41.23      170.11     75.89 o 
  11  28   2        7.76      -48.85     75.36 o 
  12  28   2       15.32      -79.26     79.26 o 
  13  28   2        4.91       47.16     82.44 o 
  14  28   2        5.53       58.27    128.83 o 
  15  28   2       58.15       21.54     76.32 o 
  16  28   2        7.41     -138.90    138.90 o 
 -15  29   2      155.60      417.08    163.17 o 
 -14  29   2       21.95      376.96    148.98 o 
 -13  29   2      253.00      392.71    166.51 o 
 -12  29   2        1.23       89.22     93.00 o 
 -11  29   2      145.96      477.90    162.72 o 
 -10  29   2       58.05       58.83     87.87 o 
  -9  29   2        0.11     -124.38    124.38 o 
  -8  29   2       28.98      -39.88     75.08 o 
  -7  29   2      207.15      454.32    156.40 o 
  -6  29   2       74.15       -3.18     81.85 o 
  -5  29   2      226.74      297.90    136.31 o 
  -4  29   2       16.53       90.57     72.14 o 
  -3  29   2        1.77       82.69     59.35 o 
  -2  29   2        1.70       83.33     56.82 o 
  -1  29   2        4.05      -27.29     62.45 o 
   0  29   2      116.49      202.62    102.81 o 
   1  29   2       12.79       21.06     44.64 o 
   2  29   2        0.55       49.73    164.92 o 
   3  29   2        6.70      -33.55     57.11 o 
   4  29   2      179.63      138.16     86.11 o 
   5  29   2       15.76      -64.62     64.62 o 
   6  29   2        1.69      -31.72     57.02 o 
   7  29   2      401.62      466.17    113.60 o 
   8  29   2      175.94      234.73     88.39 o 
   9  29   2       32.80       47.99    144.14 o 
  10  29   2        2.35       85.60     65.90 o 
  11  29   2        2.96      -47.07     96.82 o 
  12  29   2        0.68       14.98     62.93 o 
  13  29   2       14.44      131.92    101.74 o 
  14  29   2        6.85      180.58    118.83 o 
  15  29   2       10.20      -96.96    120.44 o 
 -14  30   2      250.73      296.19    144.16 o 
 -13  30   2      934.41      995.48    243.08 o 
 -12  30   2      777.62      869.53    222.98 o 
 -11  30   2      481.56      653.03    203.38 o 
 -10  30   2       42.01      261.70    147.49 o 
  -9  30   2        2.94     -101.56    101.56 o 
  -8  30   2      119.87      160.40    113.24 o 
  -7  30   2       59.10      151.99     79.49 o 
  -6  30   2        9.09      -72.47     86.88 o 
  -5  30   2      641.17      573.85    182.21 o 
  -4  30   2      906.79      523.16    162.62 o 
  -3  30   2       44.41       58.08     69.52 o 
  -2  30   2      422.01      399.05     85.69 o 
  -1  30   2      247.98      168.96     53.04 o 
   0  30   2      158.59      113.81     55.61 o 
   1  30   2       75.56      -29.66     43.50 o 
   2  30   2        6.88       51.04     81.44 o 
   3  30   2      316.88      180.47     60.83 o 
   4  30   2     1023.94     1306.28    171.82 o 
   5  30   2        3.00      -55.74    142.01 o 
   6  30   2      390.36      679.73    131.28 o 
   7  30   2      130.82      293.55    100.37 o 
   8  30   2       82.19       63.18     64.65 o 
   9  30   2        0.01       54.81     92.17 o 
  10  30   2      232.32       94.61     71.87 o 
  11  30   2      350.06      320.33    106.24 o 
  12  30   2      247.09      236.48    114.41 o 
  13  30   2        1.18      -63.45     79.37 o 
  14  30   2       35.79       74.10     70.70 o 
 -13  31   2       42.53       27.42    100.44 o 
 -12  31   2       25.52      152.93     80.74 o 
 -11  31   2       21.74      -29.65     77.97 o 
 -10  31   2        3.63      131.28    114.33 o 
  -9  31   2       14.16       59.66     82.93 o 
  -8  31   2       41.05       58.42     98.53 o 
  -7  31   2        5.68      -34.60     64.87 o 
  -6  31   2        5.63      -11.21     80.01 o 
  -5  31   2        0.98     -109.28    122.14 o 
  -4  31   2        1.90       76.65     83.52 o 
  -3  31   2      138.40      237.27    112.43 o 
  -2  31   2        6.08      -11.07     85.43 o 
  -1  31   2       87.81      -32.10     97.95 o 
   0  31   2       93.33      112.92     63.64 o 
   1  31   2        1.33      -52.67     52.67 o 
   2  31   2       79.67       90.90     91.04 o 
   3  31   2       12.25       80.43     57.20 o 
   4  31   2        2.25       93.17     70.19 o 
   5  31   2        2.46      -57.68     57.68 o 
   6  31   2       11.00       80.01     60.33 o 
   7  31   2       79.57       46.34    159.90 o 
   8  31   2       11.33       81.54    125.59 o 
   9  31   2        3.15      -21.84    221.46 o 
  10  31   2       40.63      219.92     90.27 o 
  11  31   2        0.02       11.58     94.39 o 
  12  31   2       34.61      -18.74     98.64 o 
  13  31   2        3.79      -95.01     95.01 o 
 -11  32   2       22.61      -94.77    108.65 o 
 -10  32   2       20.63      135.64    125.93 o 
  -9  32   2        5.99     -115.34    115.34 o 
  -8  32   2        4.66     -101.39    124.91 o 
  -7  32   2       18.17       69.16    107.30 o 
  -6  32   2        0.14       42.90     81.58 o 
  -5  32   2       20.47      103.71     99.53 o 
  -4  32   2       15.15      101.78     72.96 o 
  -3  32   2        9.33      -61.72    100.13 o 
  -2  32   2      235.03       73.27     83.74 o 
  -1  32   2       38.22       25.15     74.87 o 
   0  32   2       22.38       65.97    124.54 o 
   1  32   2      170.97      307.35    148.03 o 
   2  32   2       33.46      210.16    112.69 o 
   3  32   2        6.77     -141.56    141.56 o 
   4  32   2        7.82      -80.33    160.40 o 
   5  32   2       39.39      112.15     81.53 o 
   6  32   2       29.14        9.13     67.66 o 
   7  32   2       22.89       51.13    127.02 o 
   8  32   2        1.66      -90.84    223.87 o 
   9  32   2      273.06      280.66    105.95 o 
  10  32   2        6.85     -104.61    104.61 o 
  11  32   2        3.11     -124.06    124.06 o 
 -10  33   2        0.80      -69.57     86.43 o 
  -9  33   2      198.12      380.48    172.94 o 
  -8  33   2       15.70        4.41     72.81 o 
  -7  33   2       23.79       19.53     82.66 o 
  -6  33   2       42.32     -116.81    116.81 o 
  -5  33   2        0.86      170.91    112.64 o 
  -4  33   2      104.36      171.00    102.12 o 
  -3  33   2       80.58      108.88    109.22 o 
  -2  33   2      788.99      750.34    199.32 o 
  -1  33   2     1336.88     1331.30    266.82 o 
   0  33   2     1195.27     1086.98    238.68 o 
   1  33   2      383.76      395.65    140.98 o 
   2  33   2       11.14       40.88     95.37 o 
   3  33   2        0.01       47.19     76.12 o 
   4  33   2       34.25      159.65    110.05 o 
   5  33   2      220.36      345.11    173.63 o 
   6  33   2       85.99       42.40     92.88 o 
   9  33   2       23.11       93.04    107.31 o 
  -7  34   2        7.50     -104.84    104.84 o 
  -6  34   2      106.61      193.64    129.13 o 
  -5  34   2        7.15        6.30     73.70 o 
  -4  34   2        0.02      124.90     99.50 o 
  -3  34   2        3.96     -119.13    119.13 o 
  -2  34   2        5.14       51.10     82.37 o 
  -1  34   2        5.39       34.36     95.34 o 
   0  34   2        0.82       -3.35     62.62 o 
   1  34   2        5.60      183.73    137.44 o 
   2  34   2       15.60       23.00     74.75 o 
   3  34   2        0.17      -60.30     86.36 o 
   4  34   2        3.07       -9.85     68.81 o 
  -4  35   2        8.79      265.78    129.54 o 
  -3  35   2       22.07       42.06     68.05 o 
  -2  35   2        1.60      -38.87     79.55 o 
  -1  35   2        7.31       48.74     93.06 o 
   0  35   2        0.03      151.30    106.79 o 
   1  35   2       37.13      139.96    113.30 o 
 -28   1   3        2.19      145.76    167.80 o 
 -27   1   3        0.93       66.44     93.44 o 
 -26   1   3       99.86       95.91     69.21 o 
 -25   1   3      289.07      459.02    110.80 o 
 -24   1   3      478.74      625.57    125.82 o 
 -23   1   3     1495.38     1534.87    190.05 o 
 -22   1   3      823.06      899.82    144.34 o 
 -21   1   3      723.37      540.72    113.40 o 
 -20   1   3      817.18      630.71    114.08 o 
 -19   1   3      472.27      327.35    136.53 o 
 -18   1   3      114.96       94.65     58.40 o 
 -17   1   3       34.59       15.36     81.71 o 
 -16   1   3        2.89       31.09     36.55 o 
 -15   1   3     1052.33      933.27     87.64 o 
 -14   1   3      405.82      272.50     59.18 o 
 -13   1   3      652.53      493.98     61.31 o 
 -12   1   3        1.23       18.66     20.66 o 
 -11   1   3      154.40      132.32     30.77 o 
 -10   1   3        3.38       26.97     19.28 o 
  -9   1   3      250.65      307.18     40.79 o 
  -8   1   3      147.40      146.64     28.51 o 
  -7   1   3       48.69       40.52     18.13 o 
  -6   1   3      394.63      428.50     33.65 o 
  -5   1   3      874.85      655.72     43.63 o 
  -4   1   3     8429.76     7648.08    114.06 o 
  -3   1   3     4826.98     3841.38     67.38 o 
  -2   1   3     2501.40     1831.28     70.68 o 
   0   1   3     8108.00     6501.85    122.27 o 
   1   1   3    21301.78    17443.43    580.62 o 
   2   1   3    22019.12    17499.42    416.06 o 
   3   1   3     9190.54     7415.37    119.46 o 
   4   1   3      432.57      419.84     46.71 o 
   5   1   3     1096.81      893.61     72.46 o 
   6   1   3      164.19       91.10     27.75 o 
   7   1   3        0.11       11.25      9.29 o 
   8   1   3       36.72       25.94     37.58 o 
   9   1   3        0.08       19.89     26.58 o 
  10   1   3       12.74      -10.87     32.38 o 
  11   1   3      547.97      448.92     74.98 o 
  12   1   3       57.43      176.17     99.74 o 
  13   1   3       35.98       81.64     34.80 o 
  14   1   3       27.72       29.06     38.19 o 
  15   1   3      177.41      159.25     59.13 o 
  16   1   3      374.06      262.87     76.23 o 
  17   1   3      431.12      426.49     88.50 o 
  18   1   3      636.32      560.00    109.62 o 
  19   1   3     1511.28     1532.09    176.80 o 
  20   1   3     1020.25      900.23    147.58 o 
  21   1   3      513.34      466.28    190.58 o 
  22   1   3      139.70      334.62    103.92 o 
  23   1   3       33.15      174.28     91.64 o 
  24   1   3       14.34       59.27     97.41 o 
  25   1   3       38.26      -28.81     50.81 o 
  26   1   3        8.51      -81.47    169.56 o 
  27   1   3        0.20      -76.16     76.16 o 
 -28   2   3        1.30      -25.83     59.79 o 
 -27   2   3       22.22       51.36     68.95 o 
 -26   2   3       40.28       28.86     59.05 o 
 -25   2   3       37.67       -9.74     68.39 o 
 -24   2   3      138.85      210.81     88.56 o 
 -23   2   3      220.40      372.24    103.13 o 
 -22   2   3        1.28      161.19     85.45 o 
 -21   2   3       64.91       37.05     54.78 o 
 -20   2   3       15.93       12.77     79.24 o 
 -19   2   3       34.96        2.68     52.37 o 
 -18   2   3        2.93       35.45     52.05 o 
 -17   2   3      737.06      562.56     72.87 o 
 -16   2   3      272.82      224.38     59.65 o 
 -15   2   3      845.39      645.49     85.91 o 
 -14   2   3     2437.24     2095.02    196.36 o 
 -13   2   3     1462.27     1259.91    115.79 o 
 -12   2   3     1449.71     1114.70    123.14 o 
 -11   2   3     3505.92     2886.97    110.20 o 
 -10   2   3      852.14      519.46     46.92 o 
  -9   2   3      281.88       62.04     39.02 o 
  -8   2   3     1388.30      861.20     62.16 o 
  -7   2   3     2543.93     1930.89    105.79 o 
  -6   2   3      128.46       55.95     24.88 o 
  -5   2   3     1490.69     1366.28     69.69 o 
  -4   2   3      623.67      451.21    101.78 o 
  -3   2   3     3760.57     3600.00    131.39 o 
  -2   2   3       62.94       39.53     20.32 o 
  -1   2   3     1217.43     1191.15     41.88 o 
   0   2   3      347.82      331.57     27.40 o 
   1   2   3      155.41      178.74     13.57 o 
   2   2   3       21.22       33.80     12.53 o 
   3   2   3      187.27      109.37     17.05 o 
   4   2   3     1488.53     1179.59     61.31 o 
   5   2   3       95.51       99.10     29.12 o 
   6   2   3        0.05        9.08     24.40 o 
   7   2   3     2100.82     1984.79    124.79 o 
   8   2   3     1918.45     1339.44     64.52 o 
   9   2   3     1799.67     1341.48     66.12 o 
  10   2   3     3125.73     2060.04    176.00 o 
  11   2   3     3239.65     2676.11    177.38 o 
  12   2   3     3021.81     2508.86    180.09 o 
  13   2   3      424.84      516.07     91.95 o 
  14   2   3       25.05       24.21     36.75 o 
  15   2   3      113.08       80.52     65.78 o 
  16   2   3      198.12      144.27     63.18 o 
  17   2   3        3.59      -22.38     52.88 o 
  18   2   3        0.10       44.12     45.13 o 
  19   2   3       11.74       75.86     55.58 o 
  20   2   3        0.25       11.97     56.23 o 
  21   2   3       19.69       -3.54     59.05 o 
  22   2   3      137.64      111.22    202.18 o 
  23   2   3        0.66      104.42     71.43 o 
  24   2   3       12.52      -14.94     66.04 o 
  25   2   3       28.93      -32.09     62.68 o 
  26   2   3        3.38       35.74    158.11 o 
  27   2   3        1.22       -6.59     78.75 o 
 -28   3   3       12.09      165.15     89.10 o 
 -27   3   3       47.81      -71.73     71.73 o 
 -26   3   3      164.61       68.99    191.35 o 
 -25   3   3      155.34      199.69     87.00 o 
 -24   3   3      280.73      271.74     87.73 o 
 -23   3   3       13.55      166.12     80.07 o 
 -22   3   3      252.64      313.79    114.55 o 
 -21   3   3      682.04     1015.63    145.14 o 
 -20   3   3       15.58       25.76     71.24 o 
 -19   3   3      306.08      495.22     93.89 o 
 -18   3   3      152.25      196.93     60.91 o 
 -17   3   3     1953.25     1932.59    128.78 o 
 -16   3   3      221.07      203.39     44.28 o 
 -15   3   3     2410.90     2786.53    177.30 o 
 -14   3   3      193.54      282.79     49.40 o 
 -13   3   3     8251.91     9713.26    288.70 o 
 -12   3   3       70.43       61.12     22.70 o 
 -11   3   3       59.52       68.21     29.63 o 
 -10   3   3       88.18      158.08     34.39 o 
  -9   3   3     7235.26    10261.49    257.32 o 
  -8   3   3      105.29       86.43     33.40 o 
  -7   3   3      428.04      616.79     61.03 o 
  -6   3   3     7588.48    11139.04    245.83 o 
  -5   3   3     3393.05     4479.86    138.10 o 
  -4   3   3    25151.17    32866.86    293.37 o 
  -3   3   3    58577.22    75977.59   1761.02 o 
  -2   3   3      307.32      339.15     33.55 o 
  -1   3   3     7724.70    10116.96    156.23 o 
   0   3   3    65996.43    96220.87   1342.75 o 
   1   3   3    52665.65    73327.52    773.50 o 
   2   3   3    97773.73   137456.17   2535.36 o 
   3   3   3    11641.67    14349.84    251.90 o 
   4   3   3     7587.91     9472.99    279.14 o 
   5   3   3    25693.54    31589.13   1409.34 o 
   6   3   3    11605.00    16040.88    318.71 o 
   7   3   3    20677.72    29235.86    463.25 o 
   8   3   3     2892.46     4696.03    198.09 o 
   9   3   3     1494.15     2476.73     95.78 o 
  10   3   3     2044.18     2573.27    102.31 o 
  11   3   3      811.49      916.45     60.74 o 
  12   3   3     1029.57     1048.02     63.96 o 
  13   3   3     2463.64     3004.77    200.98 o 
  14   3   3     1252.07     1083.46    126.84 o 
  15   3   3       30.33      -11.77     47.05 o 
  16   3   3        4.02       75.91     46.38 o 
  17   3   3       67.28       23.90     57.82 o 
  18   3   3       69.44      228.51     77.78 o 
  19   3   3      191.42      260.45     82.75 o 
  20   3   3       14.65       97.01     78.79 o 
  21   3   3        6.12       55.53     64.78 o 
  22   3   3      700.12     1021.74    158.92 o 
  23   3   3        0.50      -69.23     69.23 o 
  24   3   3      188.52      155.56    147.05 o 
  25   3   3       70.68       50.65    110.93 o 
  26   3   3       13.22       26.70     72.81 o 
  27   3   3       31.68      -31.54     86.73 o 
 -28   4   3       71.46       11.76     57.21 o 
 -27   4   3       57.23       52.95     77.41 o 
 -26   4   3      119.89      158.70     83.66 o 
 -25   4   3       31.96       27.45    147.76 o 
 -24   4   3       37.97      119.28    140.94 o 
 -23   4   3       10.56      148.27     71.95 o 
 -22   4   3      167.83      140.50    108.88 o 
 -21   4   3        4.07       64.32     57.01 o 
 -20   4   3        0.38        7.65     62.20 o 
 -19   4   3       12.13      -22.71     45.05 o 
 -18   4   3        0.68       13.81     33.35 o 
 -17   4   3      573.83      424.67     63.47 o 
 -16   4   3      936.61      933.96     94.25 o 
 -15   4   3      934.06      882.17     86.56 o 
 -14   4   3     4592.69     4285.68    180.38 o 
 -13   4   3     6024.91     5433.88    229.10 o 
 -12   4   3     1397.83     1115.73     86.59 o 
 -11   4   3      645.98      535.37     59.38 o 
 -10   4   3       14.64       -8.06     22.79 o 
  -9   4   3      648.84      780.12     86.40 o 
  -8   4   3       76.07       28.90     36.36 o 
  -7   4   3        5.19       -2.05     19.51 o 
  -6   4   3     1270.78     1342.94    138.85 o 
  -5   4   3     1310.58     1023.42     86.38 o 
  -4   4   3     1577.62     1290.28    111.54 o 
  -3   4   3      944.39      926.92     90.07 o 
  -2   4   3     4251.00     3983.41    104.51 o 
  -1   4   3      366.37      279.77     14.08 o 
   0   4   3      781.30      949.28     43.87 o 
   1   4   3        0.76       11.67     10.84 o 
   2   4   3      438.07      555.83     37.75 o 
   3   4   3      180.14      166.19     23.28 o 
   4   4   3       24.50        8.39     15.69 o 
   5   4   3     1459.27     1270.75     72.52 o 
   6   4   3     2016.19     1714.68    107.67 o 
   7   4   3     1778.66     1256.24    124.62 o 
   8   4   3     2425.19     2068.29    135.26 o 
   9   4   3      749.81      569.90     77.86 o 
  10   4   3     1779.34     1746.00    166.60 o 
  11   4   3      943.71      686.92     96.02 o 
  12   4   3     2762.66     2448.59    179.37 o 
  13   4   3      523.06      334.53     70.91 o 
  14   4   3      184.69      227.38     61.35 o 
  15   4   3       82.15       15.26     50.16 o 
  16   4   3       13.10      -69.56     69.56 o 
  17   4   3      196.54       70.70     59.07 o 
  18   4   3      307.22      348.23     92.69 o 
  19   4   3      314.00      340.60     93.14 o 
  20   4   3       29.18      129.02     76.71 o 
  21   4   3       25.17      176.39     81.23 o 
  22   4   3      169.56      340.09    108.59 o 
  23   4   3       39.64      151.15     70.11 o 
  24   4   3        8.82       50.64     57.41 o 
  25   4   3       58.31      -61.34     61.34 o 
  26   4   3       80.19       96.03     58.24 o 
  27   4   3       37.76       94.94     66.63 o 
 -28   5   3       85.09      102.12    105.90 o 
 -27   5   3      279.76      187.80     82.48 o 
 -26   5   3      396.13      329.09     96.05 o 
 -25   5   3       10.86       75.52     58.99 o 
 -24   5   3      290.02      274.78    102.04 o 
 -23   5   3      710.63      771.28    166.85 o 
 -22   5   3      115.15      116.70     75.27 o 
 -21   5   3      166.04      185.94     64.09 o 
 -20   5   3      501.90      348.90     85.90 o 
 -19   5   3      590.07      491.75     99.83 o 
 -18   5   3      496.86      311.07     59.93 o 
 -17   5   3      148.68      107.88     41.87 o 
 -16   5   3       11.53        4.28     31.41 o 
 -15   5   3      793.56      776.27     84.60 o 
 -14   5   3      268.12      256.52     51.18 o 
 -13   5   3       33.16       54.46     65.13 o 
 -12   5   3     1250.85     1260.69     91.15 o 
 -11   5   3      144.28      212.69     49.66 o 
 -10   5   3        3.31       35.03     28.08 o 
  -9   5   3     1092.56      916.76     87.76 o 
  -8   5   3     1468.70     1141.21     92.47 o 
  -7   5   3     1058.76      792.03     72.49 o 
  -6   5   3      306.58      201.28     38.31 o 
  -5   5   3      122.12      167.48     40.00 o 
  -4   5   3       32.00       27.82     24.28 o 
  -3   5   3       77.21        1.22     28.12 o 
  -2   5   3     4057.04     3120.28     55.72 o 
  -1   5   3     3899.35     2927.46     80.49 o 
   0   5   3     2413.21     1550.33     42.27 o 
   1   5   3     3270.35     2441.26     83.82 o 
   2   5   3     3795.87     3142.76     90.74 o 
   3   5   3      565.63      362.88     32.98 o 
   4   5   3       10.41        9.20     13.24 o 
   5   5   3      235.99      151.77     25.81 o 
   6   5   3     1296.17      882.22     63.94 o 
   7   5   3     1711.82     1350.90     86.41 o 
   8   5   3      308.93      272.21     59.84 o 
   9   5   3       30.61       53.19     34.14 o 
  10   5   3      104.48       54.12     31.87 o 
  11   5   3      650.49      592.32     87.87 o 
  12   5   3      434.20      287.22     70.17 o 
  13   5   3      544.89      362.39     82.30 o 
  14   5   3     1061.73      792.94    116.74 o 
  15   5   3      423.87      307.11     80.41 o 
  16   5   3      233.09      176.33     74.21 o 
  17   5   3      118.39      172.93     77.76 o 
  18   5   3      403.15      290.94     85.37 o 
  19   5   3      823.81      685.93    129.24 o 
  20   5   3      413.67      347.67     99.82 o 
  21   5   3      240.70      326.95     97.34 o 
  22   5   3      214.12      134.93     71.63 o 
  23   5   3        1.96      -70.35     70.35 o 
  24   5   3      340.73      386.16    105.10 o 
  25   5   3       48.79      -14.44     68.47 o 
  26   5   3        3.66       30.60     54.69 o 
  27   5   3      104.05       58.09     73.66 o 
 -28   6   3       49.55       -2.49     54.50 o 
 -27   6   3      298.93      297.49     87.50 o 
 -26   6   3      458.42      661.79    142.26 o 
 -25   6   3     1135.61     1470.03    192.46 o 
 -24   6   3        2.57      168.40     87.88 o 
 -23   6   3       62.13       49.54     69.83 o 
 -22   6   3     1510.34     1861.87    203.23 o 
 -21   6   3      377.65      426.41     94.28 o 
 -20   6   3        8.56       32.81     51.40 o 
 -19   6   3      344.14      243.31     80.24 o 
 -18   6   3      108.98      133.24     61.74 o 
 -17   6   3     2855.98     3095.54    175.45 o 
 -16   6   3      299.01      376.97     60.94 o 
 -15   6   3     3502.79     3939.48    175.33 o 
 -14   6   3      976.62     1156.93     96.55 o 
 -13   6   3      241.68      416.30     59.94 o 
 -12   6   3    13201.18    15091.21    397.93 o 
 -11   6   3     6662.67     8072.87    279.53 o 
 -10   6   3      551.05      848.07     88.50 o 
  -9   6   3      419.82      626.67     77.91 o 
  -8   6   3     2354.17     2596.92    140.11 o 
  -7   6   3       14.10       -5.81     24.64 o 
  -6   6   3      700.46      982.94     81.39 o 
  -5   6   3      153.58      389.26     51.70 o 
  -4   6   3    19193.86    26457.36    738.81 o 
  -3   6   3    11884.73    14027.85    165.52 o 
  -2   6   3     4719.57     6371.24     75.81 o 
  -1   6   3     6495.09     8314.09    181.25 o 
   0   6   3    13968.16    18591.04    269.69 o 
   1   6   3     1053.41     1540.27     77.65 o 
   2   6   3     3285.09     4179.90    124.65 o 
   3   6   3      125.56      211.42     27.07 o 
   4   6   3     1407.73     2314.63    103.23 o 
   5   6   3     4211.34     5797.27    150.50 o 
   6   6   3     3535.08     4883.40    154.57 o 
   7   6   3      500.36      518.92     54.17 o 
   8   6   3      751.18      964.61     75.22 o 
   9   6   3     1740.89     2156.46    117.25 o 
  10   6   3     9662.94    11679.93    345.64 o 
  11   6   3       80.79      118.68     40.97 o 
  12   6   3        0.89       -2.20     66.62 o 
  13   6   3       42.56      162.50    217.65 o 
  14   6   3      522.64      648.76    105.32 o 
  15   6   3        3.76       43.49    168.49 o 
  16   6   3       79.63      141.95     60.66 o 
  17   6   3        3.97        9.98     44.76 o 
  18   6   3      343.69      456.88    108.02 o 
  19   6   3       22.76      177.81     93.51 o 
  20   6   3      264.19      135.94    115.69 o 
  21   6   3      640.81      594.03    120.30 o 
  22   6   3      994.65     1141.20    164.50 o 
  23   6   3     1299.17     1467.41    191.64 o 
  24   6   3      156.84      150.12     80.11 o 
  25   6   3       28.20      -27.42     59.32 o 
  26   6   3       11.27       45.32     60.30 o 
  27   6   3       11.25     -118.44    118.44 o 
 -28   7   3       36.43       27.25     60.74 o 
 -27   7   3      134.08      161.69     81.72 o 
 -26   7   3      232.70      281.29    100.62 o 
 -25   7   3     1302.87     1379.24    187.03 o 
 -24   7   3        9.22      -70.47     70.47 o 
 -23   7   3       78.21      128.51     65.69 o 
 -22   7   3      866.84     1050.09    158.04 o 
 -21   7   3      190.09      358.35     93.95 o 
 -20   7   3      299.00      373.28     97.45 o 
 -19   7   3       13.45      -27.87     49.97 o 
 -18   7   3       65.80      127.86     41.61 o 
 -17   7   3     1821.51     1635.60    123.76 o 
 -16   7   3      795.61      633.74     91.37 o 
 -15   7   3       35.24       43.85     34.90 o 
 -14   7   3      195.71       74.27     33.68 o 
 -13   7   3       49.91       99.99     54.55 o 
 -12   7   3       36.34      114.89     51.72 o 
 -11   7   3      528.64      695.06     88.44 o 
 -10   7   3       35.56       88.10     39.59 o 
  -9   7   3       21.94       26.91     26.96 o 
  -8   7   3       42.46       50.30     22.32 o 
  -7   7   3      266.21      187.21     44.17 o 
  -6   7   3     3848.26     3413.72    151.93 o 
  -5   7   3     5623.91     5409.24    172.62 o 
  -4   7   3     2424.16     2307.85    106.67 o 
  -3   7   3     1041.68      855.37     51.55 o 
  -2   7   3      653.07      641.36     36.38 o 
  -1   7   3        0.55       13.39      7.34 o 
   0   7   3       77.01       77.62     18.53 o 
   1   7   3       93.46      122.15     24.89 o 
   2   7   3      114.39      120.82     30.46 o 
   3   7   3      154.30      309.77     48.95 o 
   4   7   3      809.35      871.90     55.66 o 
   5   7   3      266.97      181.55     29.67 o 
   6   7   3      216.77       97.92     25.75 o 
   7   7   3        8.20       26.61     20.61 o 
   8   7   3     1174.26     1068.13     96.11 o 
   9   7   3     1974.67     1990.75    115.62 o 
  10   7   3     1175.55     1030.04     92.55 o 
  11   7   3       85.95        0.61     93.41 o 
  12   7   3      964.36      781.77    104.94 o 
  13   7   3       21.80        4.08     49.04 o 
  14   7   3       47.54       24.12     85.65 o 
  15   7   3      521.93      318.94     69.94 o 
  16   7   3      349.50      274.24     70.81 o 
  17   7   3      561.04      579.89    110.28 o 
  18   7   3      544.42      580.06    113.95 o 
  19   7   3      194.35      149.77     81.15 o 
  20   7   3      211.94      209.85     77.19 o 
  21   7   3       18.95       85.84    106.88 o 
  22   7   3      405.05      497.79    111.83 o 
  23   7   3        0.01       -9.28     58.76 o 
  24   7   3       49.80       79.19     97.43 o 
  25   7   3        2.64      -58.14     71.56 o 
  26   7   3       19.55       14.44     83.18 o 
  27   7   3        2.39      -55.92     78.74 o 
 -28   8   3        3.17       89.98    100.65 o 
 -27   8   3      134.35      179.81     89.38 o 
 -26   8   3      114.67      125.13    117.98 o 
 -25   8   3        1.94       37.59    230.72 o 
 -24   8   3       92.05      121.38     80.14 o 
 -23   8   3       22.28        1.51     68.69 o 
 -22   8   3       42.18       -2.79     57.46 o 
 -21   8   3      202.58       65.94    150.46 o 
 -20   8   3        0.26       -0.52     77.93 o 
 -19   8   3        9.57       53.87     52.48 o 
 -18   8   3      127.80      189.77     49.88 o 
 -17   8   3      274.11      205.80     41.64 o 
 -16   8   3      332.25      353.48     57.74 o 
 -15   8   3       20.66       31.01     25.21 o 
 -14   8   3      322.56      435.11     99.05 o 
 -13   8   3       55.77       32.40     41.52 o 
 -12   8   3      115.40      155.74     48.92 o 
 -11   8   3        0.15       75.05     40.15 o 
 -10   8   3      386.11      439.06    210.06 o 
  -9   8   3       13.19       22.56     26.88 o 
  -8   8   3      109.17       71.37     30.23 o 
  -7   8   3      621.65      571.08    108.70 o 
  -6   8   3      648.40      643.24    117.68 o 
  -5   8   3       25.42      341.35     66.00 o 
  -4   8   3      945.00      964.98     62.91 o 
  -3   8   3      514.31      338.38     26.03 o 
  -2   8   3     1016.47      873.39     42.23 o 
  -1   8   3      754.95      677.20     42.19 o 
   0   8   3      370.40      370.30     36.05 o 
   1   8   3     1279.61      861.05     67.16 o 
   2   8   3     2060.71     1492.25     76.30 o 
   3   8   3      641.89      341.60     86.23 o 
   4   8   3     1911.31     1503.29    124.48 o 
   5   8   3     2526.20     1930.59     91.86 o 
   6   8   3     1513.11     1259.10     77.50 o 
   7   8   3      807.40      777.73     65.74 o 
   8   8   3       41.06       25.78     24.77 o 
   9   8   3     1937.21     1807.52    112.49 o 
  10   8   3     3872.65     3498.01    159.48 o 
  11   8   3       69.82      -31.01     31.01 o 
  12   8   3       34.15      -10.94     37.05 o 
  13   8   3       16.32       -6.58     38.07 o 
  14   8   3       17.02       50.23     39.14 o 
  15   8   3        0.14       47.03     47.51 o 
  16   8   3      138.91      149.54     59.52 o 
  17   8   3      146.51      226.20    182.31 o 
  18   8   3      437.83      401.47    101.43 o 
  19   8   3      284.53      323.37     99.38 o 
  20   8   3       21.65       -7.71    119.86 o 
  21   8   3      161.51      152.24     83.17 o 
  22   8   3      343.39      420.62    113.04 o 
  23   8   3       66.00       74.37     59.72 o 
  24   8   3      272.83      219.52     78.50 o 
  25   8   3      137.69      108.11     77.42 o 
  26   8   3       26.45       71.61     55.58 o 
  27   8   3       35.93      -63.54     87.78 o 
 -27   9   3        0.27       49.35     71.62 o 
 -26   9   3      771.07      906.21    158.66 o 
 -25   9   3      160.07      190.21     83.76 o 
 -24   9   3      883.27      899.63    154.61 o 
 -23   9   3       58.17      158.04     76.21 o 
 -22   9   3      109.48      258.47    147.04 o 
 -21   9   3     2309.13     2700.18    240.95 o 
 -20   9   3      273.90      226.87     83.48 o 
 -19   9   3      680.63      822.77    106.35 o 
 -18   9   3       35.34       99.62     62.43 o 
 -17   9   3      723.63      701.59     81.90 o 
 -16   9   3       33.06       67.84     37.03 o 
 -15   9   3     1046.84      740.97    107.65 o 
 -14   9   3     2462.97     2907.61    195.45 o 
 -13   9   3     1958.93     2130.31    163.12 o 
 -12   9   3      261.76      229.15     49.42 o 
 -11   9   3     9462.36    11218.72    342.58 o 
 -10   9   3       17.87       -8.40     36.96 o 
  -9   9   3       24.79      -15.40     26.17 o 
  -8   9   3       55.79       55.54     25.95 o 
  -7   9   3      623.31      709.26     73.23 o 
  -6   9   3      730.59     1000.25     86.67 o 
  -5   9   3     2120.49     2771.50    130.41 o 
  -4   9   3    13035.46    17612.32    295.44 o 
  -3   9   3       48.30       48.30     13.60 o 
  -2   9   3     2280.57     3386.28     76.14 o 
  -1   9   3    11621.74    13254.03    204.93 o 
   0   9   3      437.21      608.36     31.16 o 
   1   9   3    16167.88    21168.86    314.68 o 
   2   9   3    21884.59    28725.16    334.01 o 
   3   9   3     4056.94     5484.11    153.86 o 
   4   9   3     6696.92     8902.49    245.62 o 
   5   9   3    16763.74    20985.54    389.35 o 
   6   9   3     1154.46     1325.63    116.31 o 
   7   9   3     6132.20     8492.98    211.11 o 
   8   9   3      236.44      183.14     49.63 o 
   9   9   3      419.09      556.03     64.08 o 
  10   9   3    11817.76    13098.06    304.66 o 
  11   9   3     4656.17     5129.43    201.29 o 
  12   9   3     4560.99     5090.27    211.02 o 
  13   9   3     2658.85     2893.84    201.61 o 
  14   9   3     7682.63     8363.22    350.19 o 
  15   9   3      559.20      859.54    249.08 o 
  16   9   3      234.10      272.72     78.98 o 
  17   9   3      786.69     1074.68    139.60 o 
  18   9   3      244.23      326.84     88.45 o 
  19   9   3      104.35       97.97     54.66 o 
  20   9   3     1198.15     1233.24    166.05 o 
  21   9   3      734.85      590.39    124.03 o 
  22   9   3     3429.66     3590.64    289.97 o 
  23   9   3      205.80      252.08    140.89 o 
  24   9   3      529.82      671.23    140.10 o 
  25   9   3      292.89      314.62     97.43 o 
  26   9   3        5.74      -83.37     83.37 o 
  27   9   3       11.83       58.63     92.81 o 
 -27  10   3       87.66      215.39    164.19 o 
 -26  10   3      161.13      159.14    208.16 o 
 -25  10   3       37.96       57.36    142.79 o 
 -24  10   3        0.86      -56.03     59.48 o 
 -23  10   3       37.62      135.24     56.97 o 
 -22  10   3        8.64      -17.20    116.26 o 
 -21  10   3      291.28      340.92    196.97 o 
 -20  10   3       77.20       29.78     73.41 o 
 -19  10   3        6.69      -25.49     51.68 o 
 -18  10   3      151.12      108.91     67.29 o 
 -17  10   3      613.17      566.81     78.60 o 
 -16  10   3      295.10      308.41     78.82 o 
 -15  10   3      607.73      632.21    101.89 o 
 -14  10   3      509.65      450.23     84.59 o 
 -13  10   3      222.56      200.71     71.25 o 
 -12  10   3       48.36       27.24     49.04 o 
 -11  10   3       10.00       63.91     44.65 o 
 -10  10   3      765.34      654.23     87.11 o 
  -9  10   3     1530.60     1031.23    103.57 o 
  -8  10   3      820.68      588.47     82.77 o 
  -7  10   3     2507.31     2315.81    139.35 o 
  -6  10   3     1697.27     1516.51    106.22 o 
  -5  10   3      530.92      423.45     43.88 o 
  -4  10   3      112.45      196.36     30.30 o 
  -3  10   3        3.98        2.55     25.89 o 
  -2  10   3      567.89      476.72     42.32 o 
  -1  10   3      879.88      748.41     39.88 o 
   0  10   3      782.32      658.26     35.64 o 
   1  10   3       84.11       49.50     18.03 o 
   2  10   3      201.98      164.03     32.95 o 
   3  10   3     1851.98     1921.16     94.67 o 
   4  10   3      420.17      361.98     57.14 o 
   5  10   3        9.63       16.92     29.97 o 
   6  10   3      677.79      628.44     82.83 o 
   7  10   3       69.56       30.40     30.74 o 
   8  10   3       24.15       19.51     23.90 o 
   9  10   3       33.25       10.16     27.79 o 
  10  10   3       53.96       25.08     30.10 o 
  11  10   3     2339.94     2099.82    133.77 o 
  12  10   3      135.03        9.64     32.46 o 
  13  10   3        0.75        8.04     36.29 o 
  14  10   3      499.32      541.62    197.01 o 
  15  10   3      109.12       56.61     51.50 o 
  16  10   3        0.51       55.16     37.69 o 
  17  10   3       54.23       99.89     68.27 o 
  18  10   3      184.58      240.15     90.28 o 
  19  10   3        1.30       -8.46     49.73 o 
  20  10   3        3.72      100.55     62.59 o 
  21  10   3      297.74      346.64    120.65 o 
  22  10   3        0.24        2.31     50.88 o 
  23  10   3      130.13       23.03    112.81 o 
  24  10   3       16.82       97.26    125.87 o 
  25  10   3       45.46     -109.44    109.44 o 
  26  10   3        2.74      -40.66     65.28 o 
 -27  11   3      482.86      590.13    139.31 o 
 -26  11   3        0.15      -54.16     55.32 o 
 -25  11   3      251.21      223.78     71.52 o 
 -24  11   3       80.97       53.33     73.13 o 
 -23  11   3        1.16      -53.81     53.81 o 
 -22  11   3      140.88      250.70     99.81 o 
 -21  11   3      155.40      188.00     81.79 o 
 -20  11   3       35.84       28.52     73.18 o 
 -19  11   3       65.45       59.38     43.03 o 
 -18  11   3      237.96      277.02     83.68 o 
 -17  11   3       67.47       47.15     73.55 o 
 -16  11   3      544.37      459.89     92.21 o 
 -15  11   3      100.66      230.54     81.05 o 
 -14  11   3        1.35      -15.19     46.65 o 
 -13  11   3      498.31      457.25     88.77 o 
 -12  11   3      241.92      192.48    142.93 o 
 -11  11   3       50.14       64.79     45.42 o 
 -10  11   3      142.98       94.19     45.82 o 
  -9  11   3      145.06      138.64     54.73 o 
  -8  11   3       18.30        2.14     25.64 o 
  -7  11   3     1420.26     1139.08    100.39 o 
  -6  11   3     4039.75     3262.24    154.91 o 
  -5  11   3     1859.53     1709.78     84.94 o 
  -4  11   3       42.00        8.76     16.43 o 
  -3  11   3        1.91       -2.30     12.13 o 
  -2  11   3       15.41       44.53     26.91 o 
  -1  11   3        0.66       -6.53      8.82 o 
   0  11   3      187.93      141.68     18.54 o 
   1  11   3      418.63      343.54     28.53 o 
   2  11   3       60.58      148.34     35.47 o 
   3  11   3       57.17       45.74     23.61 o 
   4  11   3       20.58       53.00     22.30 o 
   5  11   3       41.97       74.93     29.69 o 
   6  11   3      283.26      286.39     56.57 o 
   7  11   3      203.55       98.33     40.44 o 
   8  11   3       44.60       12.22     27.20 o 
   9  11   3      666.31      587.31     67.11 o 
  10  11   3       82.13       56.82     33.99 o 
  11  11   3       76.68       30.55     34.09 o 
  12  11   3      100.80       10.68     41.61 o 
  13  11   3      109.63       84.45     56.23 o 
  14  11   3      612.59      559.48    121.76 o 
  15  11   3     1115.86      998.60    213.40 o 
  16  11   3       64.75      162.25     68.76 o 
  17  11   3      105.96      287.35     91.16 o 
  18  11   3       61.49      140.21     65.41 o 
  19  11   3        2.27      -60.56     60.56 o 
  20  11   3       95.43      167.14     78.28 o 
  21  11   3       69.96       18.39     75.33 o 
  22  11   3        6.96       81.62     52.24 o 
  23  11   3       96.90       70.14     67.43 o 
  24  11   3       26.89      127.27     74.92 o 
  25  11   3       43.12      -12.46    158.84 o 
  26  11   3       26.55      157.03     83.53 o 
 -27  12   3      794.62     1004.35    175.64 o 
 -26  12   3      270.63      486.28    134.06 o 
 -25  12   3     1073.87     1035.34    164.77 o 
 -24  12   3      309.50      426.55    108.52 o 
 -23  12   3      121.27      265.20     86.79 o 
 -22  12   3      174.41      115.49    100.71 o 
 -21  12   3      463.90      359.37    192.62 o 
 -20  12   3      228.98      169.17     54.74 o 
 -19  12   3      161.24      154.83     81.43 o 
 -18  12   3       27.65       53.30     42.19 o 
 -17  12   3      279.62      320.78     86.56 o 
 -16  12   3     2865.18     3186.02    234.65 o 
 -15  12   3      815.54      701.74    109.19 o 
 -14  12   3       90.59      112.98     62.32 o 
 -13  12   3      780.48      793.92    122.73 o 
 -12  12   3     6671.98     7905.64    320.77 o 
 -11  12   3      325.40      511.60     92.79 o 
 -10  12   3     1300.26     1655.66    137.11 o 
  -9  12   3      118.64      123.61     45.77 o 
  -8  12   3     1083.25     1675.78    125.75 o 
  -7  12   3     1906.17     2381.35    253.39 o 
  -6  12   3      433.09      299.35     39.00 o 
  -5  12   3      154.93      130.40     40.11 o 
  -4  12   3     6468.21     8196.78    192.16 o 
  -3  12   3     1073.35     1000.52     64.63 o 
  -2  12   3      671.49      870.48     92.45 o 
  -1  12   3     3222.63     3846.33    186.26 o 
   0  12   3        0.58       36.69     14.75 o 
   1  12   3       14.63       23.10     12.57 o 
   2  12   3     1168.47     1564.56     63.58 o 
   3  12   3      313.48      265.47     39.88 o 
   4  12   3     1933.06     2466.51    127.37 o 
   5  12   3      191.55      216.41     50.22 o 
   6  12   3     1059.44     1197.78    107.56 o 
   7  12   3      903.61     1020.68    103.55 o 
   8  12   3       44.67       48.83     77.88 o 
   9  12   3     2760.10     3414.41    153.69 o 
  10  12   3     3163.14     3466.01    162.93 o 
  11  12   3       52.19      148.44     44.33 o 
  12  12   3       38.38       58.10     33.51 o 
  13  12   3       76.28       98.97     50.95 o 
  14  12   3     3366.55     3922.53    201.65 o 
  15  12   3     1806.88     2243.36    190.61 o 
  16  12   3        8.54       51.54     64.87 o 
  17  12   3        6.78      101.83     63.44 o 
  18  12   3     1070.05     1327.61    164.14 o 
  19  12   3      142.04      122.95     55.40 o 
  20  12   3      466.11      349.95     86.21 o 
  21  12   3      155.67       19.76     55.41 o 
  22  12   3      802.49      888.34    148.51 o 
  23  12   3      886.40      968.74    156.60 o 
  24  12   3      283.37      363.15    105.28 o 
  25  12   3      666.74      471.68    128.70 o 
  26  12   3      249.43       74.27     66.56 o 
 -27  13   3       25.57     -120.82    120.82 o 
 -26  13   3       46.37      117.09     86.82 o 
 -25  13   3      230.90       96.10    113.11 o 
 -24  13   3        0.07      -62.08     62.27 o 
 -23  13   3       13.14       56.42     62.84 o 
 -22  13   3       95.70      171.18     85.88 o 
 -21  13   3      136.32      112.70     64.35 o 
 -20  13   3        1.39      -14.68    114.70 o 
 -19  13   3      115.50       96.33     66.94 o 
 -18  13   3     1063.22     1018.16    140.71 o 
 -17  13   3      931.26      751.43    119.98 o 
 -16  13   3      851.46      713.76    120.37 o 
 -15  13   3      338.62      382.07     85.08 o 
 -14  13   3      346.71      289.78     74.53 o 
 -13  13   3      161.79      196.72     72.79 o 
 -12  13   3      277.79      297.86     75.55 o 
 -11  13   3       81.73      176.58     50.04 o 
 -10  13   3     1213.58     1349.68    208.95 o 
  -9  13   3      690.79      745.78     93.15 o 
  -8  13   3       54.32       80.43     44.08 o 
  -7  13   3      251.22      203.76     39.26 o 
  -6  13   3        5.11      -25.06     25.06 o 
  -5  13   3      109.28       92.46     33.24 o 
  -4  13   3      101.40      102.76     32.07 o 
  -3  13   3      405.23      500.83     63.09 o 
  -2  13   3      415.07      313.66     54.38 o 
  -1  13   3      437.81      347.92     56.35 o 
   0  13   3      806.85      615.08     42.84 o 
   1  13   3     2201.51     1995.67     73.43 o 
   2  13   3      586.84      393.04     32.26 o 
   3  13   3      626.19      551.46     57.27 o 
   4  13   3      669.44      485.10     50.37 o 
   5  13   3     1154.65     1168.86     86.73 o 
   6  13   3       10.57        3.08     37.91 o 
   7  13   3      354.22      252.97     60.58 o 
   8  13   3     1473.14     1363.79    128.86 o 
   9  13   3      718.09      608.88     86.93 o 
  10  13   3       13.62       26.22     49.05 o 
  11  13   3      426.83      437.05     67.14 o 
  12  13   3      698.88      695.86    105.94 o 
  13  13   3      712.25      693.92     88.88 o 
  14  13   3        2.12       26.68     57.03 o 
  15  13   3        1.65       29.36     41.26 o 
  16  13   3      366.94      277.93     84.18 o 
  17  13   3       20.36      -51.58     51.58 o 
  18  13   3       69.85       46.56     52.60 o 
  19  13   3       77.83      116.51     53.91 o 
  20  13   3        3.95       -3.96     44.32 o 
  21  13   3        4.03      -11.48     85.03 o 
  22  13   3       78.49      148.53     76.74 o 
  23  13   3       17.99       34.80    143.29 o 
  24  13   3       59.81      158.35     78.85 o 
  25  13   3       29.18      -77.70    195.11 o 
 -26  14   3      126.89      190.28     97.93 o 
 -25  14   3       21.08        5.03    123.17 o 
 -24  14   3       60.38       84.84     85.20 o 
 -23  14   3      236.40      153.22    105.57 o 
 -22  14   3        3.72       50.40     60.66 o 
 -21  14   3        5.47       12.41     47.02 o 
 -20  14   3        0.34       73.49     58.07 o 
 -19  14   3       17.33       13.79     54.53 o 
 -18  14   3      199.86      215.37     82.35 o 
 -17  14   3      155.01       50.93     56.51 o 
 -16  14   3      149.63      143.36     59.31 o 
 -15  14   3        1.59       -8.14     42.03 o 
 -14  14   3      949.76      979.18    146.19 o 
 -13  14   3       19.80       49.02     55.92 o 
 -12  14   3      551.95      595.35     96.29 o 
 -11  14   3      291.96      351.95     86.40 o 
 -10  14   3      424.75      304.16     65.98 o 
  -9  14   3      102.57       55.49     34.31 o 
  -8  14   3      286.26      210.34     48.58 o 
  -7  14   3      235.98      276.83     48.52 o 
  -6  14   3      460.81      503.09     63.97 o 
  -5  14   3     1418.62     1013.43     85.34 o 
  -4  14   3       31.52       13.46     25.88 o 
  -3  14   3        6.63       10.04     36.62 o 
  -2  14   3      355.22      337.40     93.98 o 
  -1  14   3      131.88      330.66    129.37 o 
   0  14   3      195.02      250.79     43.93 o 
   1  14   3      195.09      196.46     41.68 o 
   2  14   3       39.77       13.26     12.89 o 
   3  14   3      143.32       93.72     33.04 o 
   4  14   3      110.84      161.96     40.49 o 
   5  14   3      294.00      281.48     72.64 o 
   6  14   3     1361.57     1348.29    107.25 o 
   7  14   3      362.23      306.36     73.14 o 
   8  14   3      107.23      175.80     70.80 o 
   9  14   3      925.37      926.85    119.33 o 
  10  14   3      149.39      142.46     58.63 o 
  11  14   3      304.39      232.93     45.13 o 
  12  14   3      704.66      540.46     76.64 o 
  13  14   3        1.95       49.60     33.80 o 
  14  14   3       96.50       72.10     39.84 o 
  15  14   3       75.15       31.90     37.82 o 
  16  14   3      217.51      185.77     71.72 o 
  17  14   3      192.59      164.31     70.66 o 
  18  14   3        0.81       21.88     65.16 o 
  19  14   3       66.51       17.56     76.72 o 
  20  14   3      217.09      197.00    113.99 o 
  21  14   3        0.03       14.51     46.88 o 
  22  14   3        1.50       -3.09     90.51 o 
  23  14   3       34.97      121.91    143.85 o 
  24  14   3        4.75       24.96     43.45 o 
  25  14   3        5.60       68.23     66.15 o 
 -26  15   3     1100.46     1080.31    177.17 o 
 -25  15   3      532.80      467.18    121.24 o 
 -24  15   3      800.06      859.18    154.49 o 
 -23  15   3        3.05       28.65     78.44 o 
 -22  15   3       26.73      -21.92     67.25 o 
 -21  15   3      166.80      127.72     84.42 o 
 -20  15   3      492.71      522.20     98.57 o 
 -19  15   3       11.10      -46.56    118.86 o 
 -18  15   3       36.52        2.98     47.48 o 
 -17  15   3      294.43      396.07     96.39 o 
 -16  15   3      197.48      476.75    105.94 o 
 -15  15   3       15.35       54.36     59.96 o 
 -14  15   3     2576.56     3444.96    236.92 o 
 -13  15   3      700.04      545.20    156.87 o 
 -12  15   3      940.26      832.82    115.00 o 
 -11  15   3    14040.92    14944.49    441.58 o 
 -10  15   3     5660.49     6040.04    273.29 o 
  -9  15   3       45.16      109.48     33.06 o 
  -8  15   3     2862.88     3197.18    146.73 o 
  -7  15   3     2397.98     2477.41    124.55 o 
  -6  15   3     8900.87    10836.78    248.82 o 
  -5  15   3     3284.88     3613.82    197.68 o 
  -4  15   3     2278.81     2664.42    153.09 o 
  -3  15   3     2627.32     3380.11    175.13 o 
  -2  15   3       41.74      111.19     47.01 o 
  -1  15   3    11753.09    13871.14    345.39 o 
   0  15   3     1038.49     1366.50     88.96 o 
   1  15   3     2559.68     3450.03    142.38 o 
   2  15   3        6.24       93.50     33.29 o 
   3  15   3     3206.32     3519.38    105.11 o 
   4  15   3     2260.51     2263.12    118.88 o 
   5  15   3     9080.06    11054.63    270.57 o 
   6  15   3      496.18      341.18     51.44 o 
   7  15   3    13505.01    15358.52    337.28 o 
   8  15   3     3850.03     3605.06    211.85 o 
   9  15   3     7849.38     8460.21    331.50 o 
  10  15   3      153.20      217.54     48.45 o 
  11  15   3      938.07      888.99     87.76 o 
  12  15   3      427.75      516.71     71.46 o 
  13  15   3      344.82      492.88     75.15 o 
  14  15   3      877.14     1012.97    108.40 o 
  15  15   3      733.43      877.64    102.45 o 
  16  15   3      265.74      406.00     80.76 o 
  17  15   3      219.89      284.67    144.18 o 
  18  15   3      487.40      542.83    109.92 o 
  19  15   3      352.16      464.45    101.16 o 
  20  15   3      977.87     1019.38    148.38 o 
  21  15   3      128.03       79.54     54.05 o 
  22  15   3       23.95      -72.02    153.76 o 
  23  15   3       66.99       86.59     69.85 o 
  24  15   3      152.09      -87.08     94.05 o 
 -26  16   3       35.47      -85.68     85.68 o 
 -25  16   3       51.62       15.94     67.23 o 
 -24  16   3      168.81      163.98     91.43 o 
 -23  16   3       33.16        9.44     46.41 o 
 -22  16   3        3.20       -6.52     76.74 o 
 -21  16   3       47.60       11.16     55.91 o 
 -20  16   3       84.28      140.98     66.52 o 
 -19  16   3      171.84      331.72    102.44 o 
 -18  16   3      114.36      249.37     69.37 o 
 -17  16   3       21.54       95.99    186.91 o 
 -16  16   3       23.18      123.28     62.84 o 
 -15  16   3       40.11       41.75     47.37 o 
 -14  16   3        2.35       49.76     51.39 o 
 -13  16   3      233.39      312.74     84.54 o 
 -12  16   3      770.26      822.16    152.03 o 
 -11  16   3       13.77       23.77     97.57 o 
 -10  16   3       25.81       73.51     61.68 o 
  -9  16   3       95.57      122.17     45.93 o 
  -8  16   3      961.19      879.56     83.03 o 
  -7  16   3     1399.37     1228.08     93.62 o 
  -6  16   3     1403.47     1292.81     61.50 o 
  -5  16   3       11.75       48.53     25.70 o 
  -4  16   3        0.09        4.39     97.77 o 
  -3  16   3       39.85       77.98     67.00 o 
  -2  16   3      989.44     1017.23    105.38 o 
  -1  16   3       64.27      154.63     61.17 o 
   0  16   3       25.72        7.34     32.15 o 
   1  16   3      840.00      882.58     76.59 o 
   2  16   3      484.81      508.15     58.05 o 
   3  16   3      316.76      362.69     59.41 o 
   4  16   3      716.49      818.07     75.73 o 
   5  16   3      354.43      394.12     58.67 o 
   6  16   3      781.01      825.89     71.86 o 
   7  16   3      943.43      966.99     84.57 o 
   8  16   3      303.33      380.12     65.68 o 
   9  16   3       10.70       77.59     67.17 o 
  10  16   3       19.85       15.47     25.70 o 
  11  16   3       21.88       85.28     35.61 o 
  12  16   3        8.24      -15.89     38.44 o 
  13  16   3        1.75      -33.99     33.99 o 
  14  16   3        5.59       69.54     38.35 o 
  15  16   3      171.09      230.43     66.70 o 
  16  16   3       21.10       14.92     64.59 o 
  17  16   3        9.83      -58.00     58.00 o 
  18  16   3        7.87       82.02    144.33 o 
  19  16   3        1.07        4.86     42.19 o 
  20  16   3        0.51       72.78     61.02 o 
  21  16   3       38.97       33.14     73.62 o 
  22  16   3       18.45      179.26    147.82 o 
  23  16   3       94.89        0.65     79.22 o 
  24  16   3        3.58       14.49     71.71 o 
 -25  17   3       96.43      202.99     86.75 o 
 -24  17   3       18.44       90.69     90.08 o 
 -23  17   3       35.47      140.80     67.12 o 
 -22  17   3       37.60      -59.57     65.29 o 
 -21  17   3       25.72      107.42     66.45 o 
 -20  17   3        0.00      -57.62     57.62 o 
 -19  17   3      376.83      484.44    114.49 o 
 -18  17   3       22.76      -13.82     57.39 o 
 -17  17   3      401.79      338.23     93.24 o 
 -16  17   3      376.58      360.22     99.02 o 
 -15  17   3      479.87      343.18     81.06 o 
 -14  17   3      219.13      159.46     74.00 o 
 -13  17   3       75.45      198.51     67.52 o 
 -12  17   3       88.46      112.70     51.55 o 
 -11  17   3       84.94      142.83     47.05 o 
 -10  17   3      270.03      289.74     60.09 o 
  -9  17   3      214.71      273.56     57.95 o 
  -8  17   3       74.68      126.26     35.80 o 
  -7  17   3       73.50       95.85     22.11 o 
  -6  17   3       96.02       53.82     12.73 o 
  -5  17   3      110.47       49.90     41.33 o 
  -4  17   3     1546.27     1395.35    126.95 o 
  -3  17   3       23.90      -16.66     32.14 o 
  -2  17   3      177.01      260.50     59.12 o 
  -1  17   3       15.89       33.00     40.52 o 
   0  17   3        1.40      -17.04     33.53 o 
   1  17   3      243.84      255.89     43.94 o 
   2  17   3       29.19      -13.09     25.94 o 
   3  17   3        2.08       21.46     32.68 o 
   4  17   3      994.13      855.22     80.74 o 
   5  17   3      655.33      588.20     72.02 o 
   6  17   3       58.28       60.21     36.34 o 
   7  17   3       48.52      167.58     48.00 o 
   8  17   3      108.95      101.24     37.55 o 
   9  17   3      133.37      192.40     51.48 o 
  10  17   3      205.92      179.08     44.90 o 
  11  17   3      110.01      106.32     34.94 o 
  12  17   3       24.01       -2.38     38.04 o 
  13  17   3       31.62        9.89     52.55 o 
  14  17   3       17.07       34.08     60.87 o 
  15  17   3        7.90      -10.56     75.87 o 
  16  17   3        0.09       13.87     47.87 o 
  17  17   3      240.01      374.10     94.06 o 
  18  17   3        0.05        9.10     44.81 o 
  19  17   3       88.02       84.27    118.96 o 
  20  17   3       18.66      174.68    120.39 o 
  21  17   3       19.08      -15.43     91.53 o 
  22  17   3       52.43      282.75    132.03 o 
  23  17   3       13.62      142.80     69.47 o 
 -25  18   3      521.18      546.76    133.86 o 
 -24  18   3      292.94      404.90    114.06 o 
 -23  18   3       67.96      145.78     74.29 o 
 -22  18   3      296.56      276.67     71.44 o 
 -21  18   3      254.17      162.23     60.30 o 
 -20  18   3        0.76       -8.66     59.26 o 
 -19  18   3     1408.58     1622.62    190.65 o 
 -18  18   3       71.47      143.14     77.26 o 
 -17  18   3      716.91      933.14    140.84 o 
 -16  18   3      478.89      535.04    179.98 o 
 -15  18   3      375.33      349.14     90.23 o 
 -14  18   3        1.04       48.44     59.95 o 
 -13  18   3        1.18       73.96     41.65 o 
 -12  18   3      168.36      204.25     49.40 o 
 -11  18   3       80.61      145.94     49.51 o 
 -10  18   3      500.33      427.11     66.39 o 
  -9  18   3        9.44        8.89     32.55 o 
  -8  18   3      394.73      406.57     61.98 o 
  -7  18   3      190.63      225.16     42.75 o 
  -6  18   3     1048.79     1328.79    127.99 o 
  -5  18   3       21.01       75.56     43.28 o 
  -4  18   3      276.33      308.60     66.60 o 
  -3  18   3        5.08       -7.47     42.53 o 
  -2  18   3      806.46      939.58    104.13 o 
  -1  18   3     1059.47     1308.33    122.02 o 
   0  18   3      411.26      502.00     78.27 o 
   1  18   3        7.81       36.00     53.22 o 
   2  18   3       69.14       59.77     27.23 o 
   3  18   3     2059.04     2399.30    130.58 o 
   4  18   3       35.61       24.67     46.61 o 
   5  18   3      876.57     1115.92     95.36 o 
   6  18   3      318.04      333.59     61.63 o 
   7  18   3      147.66      199.22     49.77 o 
   8  18   3     1265.43     1421.84     99.76 o 
   9  18   3      447.05      485.73     68.53 o 
  10  18   3      144.67      115.32     43.48 o 
  11  18   3      277.83      358.68     64.82 o 
  12  18   3        4.16       42.25     34.49 o 
  13  18   3      276.73      290.75     56.50 o 
  14  18   3      752.49     1055.73    112.19 o 
  15  18   3      154.89      224.99     64.82 o 
  16  18   3     2339.31     2966.04    256.18 o 
  17  18   3      219.42      203.00    188.73 o 
  18  18   3      380.74      239.22    105.84 o 
  19  18   3      752.86      534.16    163.91 o 
  20  18   3       12.56       70.77     75.07 o 
  21  18   3       75.76      128.70    124.67 o 
  22  18   3      352.20      367.85    171.20 o 
  23  18   3       27.50     -106.70    106.70 o 
 -24  19   3        7.77     -143.81    159.27 o 
 -23  19   3        0.02      -56.04     56.04 o 
 -22  19   3       88.21      117.98     57.36 o 
 -21  19   3       66.85        9.63     49.32 o 
 -20  19   3        1.16       62.64     49.76 o 
 -19  19   3        5.42      178.12    143.50 o 
 -18  19   3        4.08      -18.30     47.08 o 
 -17  19   3      244.51      241.62     80.79 o 
 -16  19   3      152.27      278.19     84.33 o 
 -15  19   3      111.52       25.12     50.37 o 
 -14  19   3      125.58      121.33     44.74 o 
 -13  19   3        1.66       63.46     38.53 o 
 -12  19   3       21.19       -7.59     36.61 o 
 -11  19   3      224.34      320.66     65.61 o 
 -10  19   3        0.03       46.51     29.93 o 
  -9  19   3      534.41      455.02     65.28 o 
  -8  19   3       47.83      -20.25     36.50 o 
  -7  19   3      342.37      332.36     67.69 o 
  -6  19   3       77.30       27.00     82.48 o 
  -5  19   3      142.37      147.06     74.77 o 
  -4  19   3       53.67      106.39     45.43 o 
  -3  19   3     1049.81     1097.76    167.50 o 
  -2  19   3     1744.01     1842.11    196.11 o 
  -1  19   3        1.21       36.44     38.74 o 
   0  19   3      275.54      322.14     72.78 o 
   1  19   3       60.61       17.14     91.55 o 
   2  19   3      364.52      346.99     51.92 o 
   3  19   3      323.83      449.36     69.57 o 
   4  19   3      176.95      240.09     46.13 o 
   5  19   3       42.31       91.58     45.84 o 
   6  19   3       35.10       74.73     48.30 o 
   7  19   3        0.20       57.67     49.59 o 
   8  19   3       47.41       75.11     42.36 o 
   9  19   3       45.97       48.70     34.23 o 
  10  19   3       24.10       27.32     20.72 o 
  11  19   3      130.82      119.82     40.33 o 
  12  19   3       47.54       88.21     58.40 o 
  13  19   3        0.29       -2.11     93.29 o 
  14  19   3      292.07      276.31     88.32 o 
  15  19   3        4.33       45.83    104.44 o 
  16  19   3      144.06      349.44    106.49 o 
  17  19   3      115.85       67.47     74.86 o 
  18  19   3      124.34       99.43    121.21 o 
  19  19   3       44.31      -50.50    106.63 o 
  20  19   3       72.99      126.76    133.99 o 
  21  19   3       40.82      -19.09     72.05 o 
  22  19   3      107.33       -0.35     72.48 o 
  23  19   3       31.62      184.40    147.41 o 
 -24  20   3       28.77       60.07     70.93 o 
 -23  20   3       23.86      100.49     70.22 o 
 -22  20   3        0.17       14.97     45.79 o 
 -21  20   3       42.22       71.32     52.45 o 
 -20  20   3      179.92      194.63     86.90 o 
 -19  20   3      212.52      405.42    108.70 o 
 -18  20   3      196.07      344.19     90.37 o 
 -17  20   3      147.07      250.45     67.30 o 
 -16  20   3       13.53       82.44     53.69 o 
 -15  20   3      106.02      107.25     40.94 o 
 -14  20   3       65.66       48.41     53.31 o 
 -13  20   3        4.52       43.36     52.88 o 
 -12  20   3      135.81      142.40     44.57 o 
 -11  20   3       21.02       -3.49     44.52 o 
 -10  20   3       17.65        4.01     31.42 o 
  -9  20   3        9.59       56.52     29.69 o 
  -8  20   3        4.76      -22.17     38.40 o 
  -7  20   3       61.03        7.01     50.35 o 
  -6  20   3      398.86      289.10     72.36 o 
  -5  20   3      116.64       30.76     36.64 o 
  -4  20   3      337.36      323.25     75.11 o 
  -3  20   3      269.43      305.29     82.60 o 
  -2  20   3     1196.62     1252.84    161.49 o 
  -1  20   3       10.31       32.16     43.92 o 
   0  20   3       22.98       67.74     56.16 o 
   1  20   3      542.17      514.14     92.96 o 
   2  20   3      775.32      788.92    107.32 o 
   3  20   3      158.42      190.18     48.03 o 
   4  20   3       11.07      -11.88     25.69 o 
   5  20   3      101.95       47.61     32.58 o 
   6  20   3      901.86      788.34     86.47 o 
   7  20   3      643.18      684.08     93.10 o 
   8  20   3        1.06       15.95     44.49 o 
   9  20   3      633.71      567.34     81.04 o 
  10  20   3      578.92      480.26     65.98 o 
  11  20   3      117.75      139.34     49.41 o 
  12  20   3       12.95      -38.18     38.18 o 
  13  20   3      275.09      204.70     49.64 o 
  14  20   3       22.86      -54.70     54.70 o 
  15  20   3       95.16       75.37    119.75 o 
  16  20   3       95.90      216.79     94.90 o 
  17  20   3      142.58       91.97    165.79 o 
  18  20   3       58.96       62.44     91.22 o 
  19  20   3       13.96       28.92     72.34 o 
  20  20   3        0.79      113.30     96.93 o 
  21  20   3       28.65      169.33    135.38 o 
  22  20   3        0.70        9.53     80.73 o 
 -23  21   3        0.41     -106.18    106.18 o 
 -22  21   3        1.33       82.23     72.85 o 
 -21  21   3      117.90        9.89     55.91 o 
 -20  21   3      379.53      427.78     87.07 o 
 -19  21   3      417.32      355.79     99.31 o 
 -18  21   3      127.23      117.09     71.90 o 
 -17  21   3      527.14      693.41    124.52 o 
 -16  21   3      206.47      296.19     90.33 o 
 -15  21   3      893.85      945.51    118.29 o 
 -14  21   3     1514.90     1708.59    141.65 o 
 -13  21   3      176.87      120.06     47.61 o 
 -12  21   3      457.17      457.97     66.10 o 
 -11  21   3     1407.57     1629.29    153.20 o 
 -10  21   3     3062.12     3552.04    187.92 o 
  -9  21   3      328.91      345.33     58.96 o 
  -8  21   3      963.07     1411.41    150.31 o 
  -7  21   3      234.71      115.38     69.88 o 
  -6  21   3       93.01      107.08     40.31 o 
  -5  21   3       83.72       50.87     85.03 o 
  -4  21   3      829.48      618.94     98.10 o 
  -3  21   3     7563.71     9220.74    345.83 o 
  -2  21   3     4646.10     4963.06    253.94 o 
  -1  21   3       34.73      108.50    106.49 o 
   0  21   3      242.67      173.73     49.49 o 
   1  21   3      245.04      249.86     73.03 o 
   2  21   3       11.29       19.10     55.86 o 
   3  21   3     1041.73     1380.83    105.24 o 
   4  21   3      834.09      853.23     85.74 o 
   5  21   3      651.80      551.39     71.14 o 
   6  21   3        8.26       50.46     36.12 o 
   7  21   3     1204.73     1440.32    117.79 o 
   8  21   3      416.85      573.29     78.59 o 
   9  21   3      340.83      450.90     66.51 o 
  10  21   3       10.34       56.12     37.32 o 
  11  21   3       32.21       75.65     37.80 o 
  12  21   3       97.77       99.40     36.83 o 
  13  21   3      159.91      169.75     50.94 o 
  14  21   3       40.76       47.36     67.02 o 
  15  21   3      212.22       51.05    143.30 o 
  16  21   3      243.72      416.16    119.36 o 
  17  21   3      877.68     1080.62    165.66 o 
  18  21   3      221.41      185.33    154.37 o 
  19  21   3      621.22      426.31    170.65 o 
  20  21   3       71.85      537.17    204.47 o 
  21  21   3       93.39        0.70     91.94 o 
  22  21   3       96.82     -107.44    107.44 o 
 -22  22   3      202.66      236.86     93.91 o 
 -21  22   3       32.96      133.76     63.75 o 
 -20  22   3       11.38      105.18     55.24 o 
 -19  22   3      280.82      319.21    178.02 o 
 -18  22   3        9.04      -49.16     49.16 o 
 -17  22   3       50.41      127.99    124.43 o 
 -16  22   3       10.42      121.09    103.57 o 
 -15  22   3       63.37      189.67    109.12 o 
 -14  22   3      102.21       65.41     42.99 o 
 -13  22   3      192.82      133.87     58.49 o 
 -12  22   3       26.82        9.00     36.68 o 
 -11  22   3       79.70       69.91     40.03 o 
 -10  22   3       12.17       18.30     41.13 o 
  -9  22   3       37.93       76.87     58.51 o 
  -8  22   3       30.09       88.14     53.45 o 
  -7  22   3       88.90      162.50     77.86 o 
  -6  22   3       41.75      146.13     52.37 o 
  -5  22   3      137.08      207.19     64.37 o 
  -4  22   3       34.88      183.31     60.97 o 
  -3  22   3       20.18      135.67     77.64 o 
  -2  22   3        5.32      157.01     64.44 o 
  -1  22   3       53.29       89.88     99.34 o 
   0  22   3      360.83      377.83     75.94 o 
   1  22   3        7.08       61.36     53.62 o 
   2  22   3      398.30      501.67     99.25 o 
   3  22   3      274.85      214.47     65.50 o 
   4  22   3       42.36       -0.31     49.67 o 
   5  22   3      158.34      163.34     68.09 o 
   6  22   3      151.37      170.10     67.94 o 
   7  22   3      223.63      177.01     94.92 o 
   8  22   3      164.58      166.05    161.96 o 
   9  22   3       68.07      161.86     75.59 o 
  10  22   3       20.08       70.68     59.29 o 
  11  22   3        0.00      -83.53     83.53 o 
  12  22   3       60.26      100.29     55.72 o 
  13  22   3       95.05       54.29     51.17 o 
  14  22   3       25.24      112.98     55.26 o 
  15  22   3       55.36        0.93     63.72 o 
  16  22   3       40.50       93.56     56.81 o 
  17  22   3       19.00      151.82     71.76 o 
  18  22   3      127.33      156.31     99.26 o 
  19  22   3       43.38      -42.65    170.97 o 
  20  22   3       59.85      -12.21     66.18 o 
  21  22   3       60.43      169.57    140.52 o 
 -21  23   3       82.54     -103.74    131.70 o 
 -20  23   3        1.43       76.31     91.85 o 
 -19  23   3       94.14       74.88     63.46 o 
 -18  23   3       13.01       94.63    127.45 o 
 -17  23   3      119.98      171.10     82.93 o 
 -16  23   3      621.33      437.45    106.45 o 
 -15  23   3       13.81       19.23     47.70 o 
 -14  23   3      469.05      455.67    164.67 o 
 -13  23   3      288.69      302.14     90.38 o 
 -12  23   3       73.51       46.08     48.23 o 
 -11  23   3        0.80      106.29     82.17 o 
 -10  23   3      362.45      557.80    184.96 o 
  -9  23   3      274.50      459.86    103.34 o 
  -8  23   3      500.59      605.08    116.36 o 
  -7  23   3      221.76      238.22     67.27 o 
  -6  23   3      608.78      657.10    106.61 o 
  -5  23   3      145.53      267.53     67.23 o 
  -4  23   3      118.19      111.99     52.11 o 
  -3  23   3       27.52       64.45     49.59 o 
  -2  23   3        5.20       51.32     77.52 o 
  -1  23   3       19.68       13.56     37.15 o 
   0  23   3       48.82       61.87     47.38 o 
   1  23   3      203.84      150.07     69.96 o 
   2  23   3      135.28      124.59     69.88 o 
   3  23   3       12.35       53.62     49.46 o 
   4  23   3      233.32      180.22     79.52 o 
   5  23   3      371.39      452.46    104.27 o 
   6  23   3      517.29      476.38     98.31 o 
   7  23   3      152.24      246.83     89.86 o 
   8  23   3       60.83       35.69     50.15 o 
   9  23   3        0.61      -15.04     81.75 o 
  10  23   3        4.06       35.26     71.04 o 
  11  23   3      214.42       79.95    103.56 o 
  12  23   3       41.34      -21.39    112.34 o 
  13  23   3       92.35       49.76    106.20 o 
  14  23   3      167.64       -8.00     68.95 o 
  15  23   3      168.36      227.36     72.40 o 
  16  23   3        3.36      -30.95     57.84 o 
  17  23   3      157.86      -53.15     83.56 o 
  18  23   3        9.59     -102.96    145.99 o 
  19  23   3       41.99       60.55     70.12 o 
  20  23   3        2.55       40.41     58.98 o 
  21  23   3        6.64       13.13     73.76 o 
 -20  24   3      359.67      386.97    146.73 o 
 -19  24   3       68.24     -134.43    134.43 o 
 -18  24   3       96.94      255.88    141.77 o 
 -17  24   3        7.41      -72.97     77.78 o 
 -16  24   3       63.85      119.76    111.48 o 
 -15  24   3       24.65      157.81    126.42 o 
 -14  24   3        3.27       45.93    100.55 o 
 -13  24   3      150.83      207.76    114.13 o 
 -12  24   3      545.69      629.47    173.53 o 
 -11  24   3      414.49      285.27     81.58 o 
 -10  24   3      266.10      365.11     85.77 o 
  -9  24   3      111.03      167.84     65.32 o 
  -8  24   3      129.58      237.73     74.67 o 
  -7  24   3       77.99      169.79     74.33 o 
  -6  24   3        6.13        1.68     44.86 o 
  -5  24   3      118.56      124.53    180.63 o 
  -4  24   3       30.33       -6.32     37.39 o 
  -3  24   3      642.83      665.45    104.00 o 
  -2  24   3       40.79       17.02     51.54 o 
  -1  24   3       26.57       65.13     48.53 o 
   0  24   3      200.38      257.29     65.28 o 
   1  24   3      181.38      155.11     52.17 o 
   2  24   3      403.00      455.58     94.74 o 
   3  24   3      684.57      776.10    119.58 o 
   4  24   3      106.27      213.29     77.61 o 
   5  24   3      918.17     1071.95    144.38 o 
   6  24   3     1146.55     1138.70    153.33 o 
   7  24   3     1769.71     2226.64    206.50 o 
   8  24   3      962.40     1405.10    167.15 o 
   9  24   3      280.49      382.06     98.07 o 
  10  24   3     1102.60      971.56    145.34 o 
  11  24   3       87.78      178.79     79.18 o 
  12  24   3      143.79      152.29     62.75 o 
  13  24   3      566.53      631.88    121.11 o 
  14  24   3       62.07        2.97     55.32 o 
  15  24   3      285.65      356.68    116.34 o 
  16  24   3      131.66      214.98     71.71 o 
  17  24   3        7.62      -92.43     92.43 o 
  18  24   3        6.31     -197.86    197.86 o 
  19  24   3      193.00      125.30    127.19 o 
  20  24   3       61.37      -33.02    127.73 o 
 -19  25   3      174.71      143.70    111.71 o 
 -18  25   3        2.80       20.01    101.94 o 
 -17  25   3        3.85        4.77     85.04 o 
 -16  25   3       71.41      103.53    111.87 o 
 -15  25   3      244.65       62.58    102.91 o 
 -14  25   3        1.52       85.29    101.23 o 
 -13  25   3      201.71      410.52    158.66 o 
 -12  25   3       10.72      -54.02     80.18 o 
 -11  25   3       85.97      112.12     77.24 o 
 -10  25   3        4.11      -31.65     75.43 o 
  -9  25   3       42.02       60.08     90.75 o 
  -8  25   3        6.85       -1.62     46.80 o 
  -7  25   3       50.76      175.84     89.99 o 
  -6  25   3        3.13      -47.98     47.98 o 
  -5  25   3        3.89      -48.86     48.86 o 
  -4  25   3      166.76      167.71     67.22 o 
  -3  25   3      399.10      372.55     84.65 o 
  -2  25   3        4.85       79.87    123.53 o 
  -1  25   3       34.95       17.52     54.38 o 
   0  25   3      246.96      100.25    135.12 o 
   1  25   3       65.13       16.85     46.97 o 
   2  25   3       91.00       93.49     58.16 o 
   3  25   3      416.06      464.76    106.38 o 
   4  25   3        5.25        4.70     44.55 o 
   5  25   3       47.22      123.68     72.76 o 
   6  25   3       29.93      100.50     69.77 o 
   7  25   3       29.68      124.71     80.66 o 
   8  25   3       18.52      172.15    105.60 o 
   9  25   3       21.10      107.48     94.92 o 
  10  25   3       63.68      145.12     79.98 o 
  11  25   3      136.51      271.09     93.53 o 
  12  25   3       58.27      -61.29     61.29 o 
  13  25   3      202.56      265.51     90.37 o 
  14  25   3        3.76      -72.54     72.54 o 
  15  25   3        2.37       22.47     66.11 o 
  16  25   3       21.34      -53.30    218.15 o 
  17  25   3        3.76      -17.65    105.47 o 
  18  25   3        3.92       26.60     62.75 o 
  19  25   3       25.72       -1.39     71.76 o 
 -19  26   3       21.77       32.47     79.66 o 
 -18  26   3      171.02      263.92    125.03 o 
 -17  26   3      175.72      310.39    155.79 o 
 -16  26   3       60.94      286.15    146.37 o 
 -15  26   3        2.29      248.37    134.43 o 
 -14  26   3      158.67      120.59    119.05 o 
 -13  26   3        2.03       46.88     95.45 o 
 -12  26   3       12.76       82.38     78.97 o 
 -11  26   3        4.03      -75.06     92.19 o 
 -10  26   3        0.15      169.25    107.31 o 
  -9  26   3        2.03      133.80    103.37 o 
  -8  26   3       20.48       93.87     92.43 o 
  -7  26   3       18.43       -4.88     43.73 o 
  -6  26   3       47.21       48.44     59.26 o 
  -5  26   3        1.07       25.05     53.87 o 
  -4  26   3      131.98      231.95     78.60 o 
  -3  26   3      443.45      421.40    103.11 o 
  -2  26   3      194.03      211.92    198.76 o 
  -1  26   3        1.66       59.50     60.27 o 
   0  26   3       16.34       -9.48     54.57 o 
   1  26   3       37.46       -4.02     53.52 o 
   2  26   3      732.20      817.05    171.61 o 
   3  26   3      121.53      160.73     68.76 o 
   4  26   3       50.91      106.90    151.63 o 
   5  26   3      374.68      322.83    102.19 o 
   6  26   3      190.94      191.90     73.05 o 
   7  26   3      135.47       -1.49     66.70 o 
   8  26   3       48.19       39.00     94.98 o 
   9  26   3       72.11      122.86     62.01 o 
  10  26   3      523.09      636.81    126.11 o 
  11  26   3      159.90      150.94     68.47 o 
  12  26   3        0.04       23.20     84.64 o 
  13  26   3       27.88      -49.09     61.66 o 
  14  26   3      131.56      109.50     78.89 o 
  15  26   3        0.09      -52.58    123.42 o 
  16  26   3        0.04      -32.03    226.59 o 
  17  26   3       45.39       23.85     61.18 o 
  18  26   3      270.98      241.45    165.52 o 
 -18  27   3       10.84       24.38    110.08 o 
 -17  27   3      219.79      401.56    153.72 o 
 -16  27   3      226.90      181.12    138.95 o 
 -15  27   3        0.46      439.65    170.19 o 
 -14  27   3       43.14       87.09    108.92 o 
 -13  27   3       91.13      128.09    108.94 o 
 -12  27   3       33.54      -82.66     92.39 o 
 -11  27   3        6.47      -71.66    104.95 o 
 -10  27   3      162.72      277.32    150.69 o 
  -9  27   3        1.09     -124.50    124.50 o 
  -8  27   3       21.14     -112.87    112.87 o 
  -7  27   3      243.93      503.14    163.71 o 
  -6  27   3       22.86        7.16     92.25 o 
  -5  27   3      363.61      401.02    134.00 o 
  -4  27   3      190.83      311.19     89.25 o 
  -3  27   3       56.40      105.04     66.79 o 
  -2  27   3        0.00       31.90     66.49 o 
  -1  27   3       21.22       55.70    152.92 o 
   0  27   3      264.23      126.49     53.69 o 
   1  27   3      204.08      315.26     95.60 o 
   2  27   3      199.24      273.97     70.46 o 
   3  27   3      158.37       34.32     60.03 o 
   4  27   3      196.72      206.73    123.29 o 
   5  27   3      185.24      236.05     84.04 o 
   6  27   3        0.20      126.15    178.96 o 
   7  27   3       52.93       64.05     51.43 o 
   8  27   3       53.52       21.32     58.77 o 
   9  27   3      968.97     1137.68    166.57 o 
  10  27   3      341.24      351.25    109.01 o 
  11  27   3       12.55      -51.43     78.57 o 
  12  27   3        1.13      126.42    120.95 o 
  13  27   3       33.74      142.07    197.21 o 
  14  27   3      168.56       56.98     93.10 o 
  15  27   3      124.53      125.26     82.98 o 
  16  27   3       18.31      -60.76     60.76 o 
  17  27   3      299.84      246.99     85.54 o 
 -17  28   3       43.95       59.66     81.22 o 
 -16  28   3       20.06       66.23     87.80 o 
 -15  28   3        1.51      -47.43     81.43 o 
 -14  28   3       14.88      -45.90     94.83 o 
 -13  28   3      184.58      240.21    131.82 o 
 -12  28   3       17.97     -117.07    117.07 o 
 -11  28   3       28.62       86.09    107.32 o 
 -10  28   3       17.81      209.88    123.87 o 
  -9  28   3       67.85      105.11    111.19 o 
  -8  28   3        3.27     -102.42    102.42 o 
  -7  28   3       10.67       43.34     72.57 o 
  -6  28   3       88.95      121.94    133.41 o 
  -5  28   3       47.82      136.70    102.03 o 
  -4  28   3       47.38      164.52     94.03 o 
  -3  28   3       13.37       -8.21    115.70 o 
  -2  28   3       56.90       19.76     51.24 o 
  -1  28   3        2.33       90.55     61.93 o 
   0  28   3       75.32      161.29     67.87 o 
   1  28   3       41.37       58.42     63.81 o 
   2  28   3       53.21      136.44     65.43 o 
   3  28   3        4.97      -29.39     79.30 o 
   4  28   3       61.63      172.78     67.46 o 
   5  28   3       22.13      -15.57    106.13 o 
   6  28   3       33.76      110.99     55.48 o 
   7  28   3       13.76       -5.07     55.99 o 
   8  28   3       59.28      -20.93     99.42 o 
   9  28   3      120.44      133.55     70.64 o 
  10  28   3       19.96        7.17     61.84 o 
  11  28   3       42.15      -18.93     63.81 o 
  12  28   3        2.48      145.73     78.46 o 
  13  28   3       20.73       38.20     58.33 o 
  14  28   3        0.02       77.79     55.04 o 
  15  28   3        0.49      111.00     73.16 o 
  16  28   3        9.80     -109.29    134.51 o 
 -15  29   3        2.82      391.13    173.02 o 
 -14  29   3       11.96      145.11    133.57 o 
 -13  29   3      143.88      214.41    136.85 o 
 -12  29   3       19.35      -24.97     69.92 o 
 -11  29   3        1.84       42.84     96.92 o 
 -10  29   3       21.05      243.76    162.05 o 
  -9  29   3      308.37      464.21    177.47 o 
  -8  29   3      130.78      278.24    137.10 o 
  -7  29   3      136.47      149.21    138.79 o 
  -6  29   3        0.52       -9.44     72.54 o 
  -5  29   3       80.27       40.28     84.46 o 
  -4  29   3       54.54      -66.57     91.43 o 
  -3  29   3        8.70      167.88     89.22 o 
  -2  29   3       17.80       -5.26    103.79 o 
  -1  29   3      138.01      295.65     86.26 o 
   0  29   3       34.23      -44.97     44.97 o 
   1  29   3       57.99      164.48     72.45 o 
   2  29   3        3.19       76.88     63.07 o 
   3  29   3       14.37       18.90     54.31 o 
   4  29   3       61.58       23.58     65.67 o 
   5  29   3        0.04      -65.53     65.53 o 
   6  29   3      127.47       63.73     63.65 o 
   7  29   3      177.78      142.02     74.72 o 
   8  29   3        1.03      -14.18     52.76 o 
   9  29   3       22.29      -48.56    136.89 o 
  10  29   3       23.31      -15.43     50.35 o 
  11  29   3       27.66      -21.41     64.64 o 
  12  29   3       55.85       13.54     64.24 o 
  13  29   3       20.21      127.51     72.56 o 
  14  29   3      177.28      141.52     90.36 o 
  15  29   3        2.73      -32.01     76.55 o 
 -14  30   3       69.61       13.59     69.64 o 
 -13  30   3       27.00        7.45     87.49 o 
 -12  30   3        6.76       84.10     91.48 o 
 -11  30   3       13.04      209.13    120.34 o 
 -10  30   3       33.91       95.45    123.07 o 
  -9  30   3      365.48      307.66    164.42 o 
  -8  30   3      547.61      586.65    193.28 o 
  -7  30   3       12.23      218.25    119.28 o 
  -6  30   3       31.06      -26.72     83.08 o 
  -5  30   3        8.51      -90.97     90.97 o 
  -4  30   3      100.87       95.97     94.69 o 
  -3  30   3        0.01      179.39     78.14 o 
  -2  30   3        3.21     -124.29    124.29 o 
  -1  30   3        2.43      -11.89    109.72 o 
   0  30   3       24.90      272.01    118.02 o 
   1  30   3      229.17      136.52     59.09 o 
   2  30   3     1130.80     1145.93    156.82 o 
   3  30   3      790.41      861.16    141.08 o 
   4  30   3     1282.73     1827.19    202.56 o 
   5  30   3       45.22      122.71    129.11 o 
   6  30   3       17.67       50.80     45.51 o 
   7  30   3        0.54      -57.69    157.23 o 
   8  30   3        1.55      218.10    128.85 o 
   9  30   3        0.23      173.46     78.90 o 
  10  30   3       70.93       57.63     70.24 o 
  11  30   3        2.75      -12.16     84.64 o 
  12  30   3       73.53       69.94     59.70 o 
  13  30   3       36.81      -31.95    105.70 o 
  14  30   3        5.78       24.70     73.73 o 
 -13  31   3        1.30       -0.64     67.29 o 
 -12  31   3        3.01      -42.22     89.67 o 
 -11  31   3       29.17      201.98    133.79 o 
 -10  31   3       62.41       48.46     94.31 o 
  -9  31   3       32.73      208.30    101.99 o 
  -8  31   3       52.88      101.83     70.05 o 
  -7  31   3       13.78      -11.27     84.56 o 
  -6  31   3       30.10       27.54     85.86 o 
  -5  31   3       20.45       94.17    100.32 o 
  -4  31   3        3.69       93.14     64.69 o 
  -3  31   3       16.73       40.05     71.30 o 
  -2  31   3       20.42      -20.17     88.60 o 
  -1  31   3       15.53     -105.23    117.77 o 
   0  31   3      120.31      269.10    142.65 o 
   1  31   3        0.03     -100.33    100.33 o 
   2  31   3       34.53       -7.37     92.33 o 
   3  31   3       32.28       -6.24     67.20 o 
   4  31   3        3.71       53.66     73.64 o 
   5  31   3        7.75       27.12     76.65 o 
   6  31   3       88.20      102.60    114.68 o 
   7  31   3       85.90      177.69     87.50 o 
   8  31   3      127.29      147.88     74.22 o 
   9  31   3      101.80       55.56     56.90 o 
  10  31   3        1.87      -43.97    123.57 o 
  11  31   3        5.83       46.44     70.43 o 
  12  31   3        0.23      102.36    125.53 o 
  13  31   3        5.96     -142.46    142.46 o 
 -11  32   3       27.86     -125.56    125.56 o 
 -10  32   3       59.03       54.63     97.16 o 
  -9  32   3       58.60       15.08     72.99 o 
  -8  32   3       17.13      165.35    117.90 o 
  -7  32   3        1.72      121.59     96.98 o 
  -6  32   3        5.78      -35.36     75.95 o 
  -5  32   3        0.05       75.63    127.17 o 
  -4  32   3       27.21      167.53    130.28 o 
  -3  32   3       32.90      -23.56     91.28 o 
  -2  32   3       48.76     -145.99    145.99 o 
  -1  32   3       14.40       37.69     95.22 o 
   0  32   3      100.79      -20.84     82.01 o 
   1  32   3      165.07       -6.93     89.06 o 
   2  32   3        3.00      -21.63     93.52 o 
   3  32   3       40.27       42.66    114.92 o 
   4  32   3       30.97      102.96    121.97 o 
   5  32   3      287.07      435.05    175.70 o 
   6  32   3        1.74       24.08    107.53 o 
   7  32   3      167.47       80.16     99.29 o 
   8  32   3      131.01     -156.26    156.26 o 
   9  32   3       45.00      -57.83     89.11 o 
  10  32   3        5.83      153.52     98.38 o 
  -9  33   3       90.14      131.65     93.31 o 
  -8  33   3      333.98      269.88    149.31 o 
  -7  33   3       41.02       -5.40     71.21 o 
  -6  33   3        8.27      172.43    142.32 o 
  -5  33   3       64.84      113.08    101.55 o 
  -4  33   3       73.65      202.06    105.37 o 
  -3  33   3      180.68      160.81    119.95 o 
  -2  33   3        0.79       97.63    126.15 o 
  -1  33   3      135.47      -23.23    100.34 o 
   0  33   3       15.11      238.35    138.39 o 
   1  33   3       19.14      -84.81     97.73 o 
   2  33   3       11.02      152.91    111.22 o 
   3  33   3        3.85     -113.70    113.70 o 
   4  33   3       67.66      -46.36     85.86 o 
   5  33   3        8.99      405.40    157.05 o 
   6  33   3      574.08      433.21    178.03 o 
   7  33   3      660.83      665.01    204.39 o 
   8  33   3      125.04     -154.18    154.18 o 
  -7  34   3        3.27        7.83     67.55 o 
  -6  34   3       10.56      -19.80     79.72 o 
  -5  34   3        6.31     -102.86    102.86 o 
  -4  34   3        4.88     -168.30    168.30 o 
  -3  34   3        1.70      -50.02     79.01 o 
  -2  34   3        6.63      -85.24     90.50 o 
  -1  34   3        4.75        3.17     93.72 o 
   0  34   3        4.19      -71.16     87.84 o 
   1  34   3        5.07      -89.56     92.92 o 
   2  34   3       30.49       99.39     78.51 o 
   3  34   3       17.70      313.79    144.90 o 
   4  34   3       10.21     -123.47    123.47 o 
   5  34   3       49.40        1.30     63.95 o 
   6  34   3        9.10      297.15    145.77 o 
  -3  35   3        4.00      208.60    167.77 o 
  -2  35   3        0.23     -147.28    147.28 o 
  -1  35   3       29.22      -42.35     79.60 o 
   0  35   3        6.64     -130.35    130.35 o 
   1  35   3       71.40       71.25     88.42 o 
   2  35   3       13.96      -25.82     72.01 o 
 -28   0   4      470.88      602.22    188.05 o 
 -27   0   4       19.43        4.22     86.97 o 
 -26   0   4        8.19      -14.90     70.45 o 
 -25   0   4     1004.55     1051.72    230.58 o 
 -24   0   4        4.97      132.84    108.10 o 
 -23   0   4     1134.70     1257.41    242.97 o 
 -22   0   4      292.11      337.02    155.37 o 
 -21   0   4       56.35       94.95    108.25 o 
 -20   0   4     1653.46     2047.90    283.82 o 
 -19   0   4     1249.56     1803.20    261.54 o 
 -18   0   4     3927.89     4335.52    377.34 o 
 -17   0   4     7844.47     9538.97    540.88 o 
 -16   0   4     8308.18     8904.10    328.57 o 
 -15   0   4     8771.67    10811.85    478.54 o 
 -14   0   4     4049.11     5870.88    454.88 o 
 -13   0   4    16027.77    19839.57    612.26 o 
 -12   0   4     1582.23     1881.90    187.44 o 
 -11   0   4      576.50      782.46    114.40 o 
 -10   0   4     1728.36     2405.50    136.73 o 
  -9   0   4    95417.45   131709.48   2720.01 o 
  -8   0   4     2257.14     2602.98    125.94 o 
  -7   0   4    18913.89    24450.67    858.17 o 
  -6   0   4    54240.00    74744.80    642.54 o 
  -5   0   4     1400.29     1874.33    111.82 o 
  -4   0   4    93464.04   133350.67   1251.34 o 
  -3   0   4     4082.28     4653.26    107.35 o 
  -2   0   4   294256.00   422401.44  17439.91 o 
   0   0   4    34801.20    60562.83    610.92 o 
   1   0   4    31883.28    49420.28    569.26 o 
   2   0   4    15324.48    25272.98    424.59 o 
   3   0   4     6132.74    10960.63    300.17 o 
   4   0   4     1003.86     1104.02    104.47 o 
   5   0   4    31596.66    40157.66    703.79 o 
   6   0   4     2281.13     3215.82    210.41 o 
   7   0   4    24797.33    35835.09    744.05 o 
   8   0   4     6008.22     6848.54    342.85 o 
   9   0   4     2550.04     2826.57    232.25 o 
  10   0   4    12940.59    15973.47    578.07 o 
  11   0   4     4022.65     5323.19    353.53 o 
  12   0   4    17738.78    21913.03    745.35 o 
  13   0   4     6143.89     8288.53    483.07 o 
  14   0   4     4344.06     5241.48    396.67 o 
  15   0   4     2262.91     2184.96    269.61 o 
  16   0   4      716.34      701.16    162.29 o 
  17   0   4       17.12       60.85     98.52 o 
  18   0   4      382.59      492.77    156.78 o 
  19   0   4     2611.77     2787.55    337.66 o 
  20   0   4     2424.71     2563.34    335.59 o 
  21   0   4     1022.39     1889.97    305.54 o 
  22   0   4     6077.50     6827.81    573.14 o 
  23   0   4     1406.45     1765.18    313.62 o 
  24   0   4     1176.91     1403.95    284.02 o 
  25   0   4       56.85      119.98     95.11 o 
  26   0   4       10.04     -102.70    102.70 o 
  27   0   4      803.82      981.50    246.61 o 
 -28   1   4      533.37      625.55    133.39 o 
 -27   1   4       69.39       51.18     57.57 o 
 -26   1   4       18.07       -5.54     63.91 o 
 -25   1   4      367.60      465.23    127.96 o 
 -24   1   4      563.00      460.25    179.47 o 
 -23   1   4        6.89      162.63    150.81 o 
 -22   1   4      172.15      128.59     73.78 o 
 -21   1   4      793.72      768.27    145.71 o 
 -20   1   4      302.11      286.53     87.45 o 
 -19   1   4       73.69      122.25     57.64 o 
 -18   1   4        0.01       91.56     77.64 o 
 -17   1   4       41.24       45.40     54.63 o 
 -16   1   4      876.92      767.05    102.36 o 
 -15   1   4      366.51      328.44     46.28 o 
 -14   1   4       25.62      -13.24     32.04 o 
 -13   1   4      378.34      376.24     60.35 o 
 -12   1   4      105.61      143.89     32.84 o 
 -11   1   4      264.91      272.21     44.25 o 
 -10   1   4      943.73      785.72     66.58 o 
  -9   1   4     9852.62    10825.75    228.82 o 
  -8   1   4     3023.35     2381.89     88.24 o 
  -7   1   4     6103.87     5350.94    122.20 o 
  -6   1   4     6060.99     6057.99    121.40 o 
  -5   1   4      856.35      901.48     44.81 o 
  -4   1   4     1228.70     1532.79     58.78 o 
  -3   1   4      165.43      230.92     16.51 o 
  -2   1   4     1009.06     1490.88     63.99 o 
  -1   1   4     4398.58     4410.36    157.41 o 
   0   1   4     1047.47      785.02     66.54 o 
   1   1   4      146.39       74.70     15.16 o 
   2   1   4        2.81       33.70     33.78 o 
   3   1   4       90.25       47.97     59.96 o 
   4   1   4       24.02       37.88     45.32 o 
   5   1   4      697.96      661.22     41.80 o 
   6   1   4      351.62      347.30     53.61 o 
   7   1   4     1024.35     1139.08    111.52 o 
   8   1   4     1475.62     1251.34    111.31 o 
   9   1   4     2312.73     2085.69    146.68 o 
  10   1   4     3936.01     3572.31    196.65 o 
  11   1   4     3963.18     3660.94    211.17 o 
  12   1   4     2678.21     2421.49    202.59 o 
  13   1   4     1702.59     1626.14    155.09 o 
  14   1   4       92.80       57.57     61.51 o 
  15   1   4        3.18       28.11     43.02 o 
  16   1   4      356.12      218.00     70.08 o 
  17   1   4      341.46      219.04     73.23 o 
  18   1   4      814.51      844.59    135.92 o 
  19   1   4      432.93      561.39    123.25 o 
  20   1   4      602.68      827.66    143.00 o 
  21   1   4      542.25      592.95    128.44 o 
  22   1   4       29.11      271.73     89.84 o 
  23   1   4      285.20      302.40    117.76 o 
  24   1   4        9.19      -42.44     72.39 o 
  25   1   4       32.28       58.17     64.51 o 
  26   1   4        3.25       33.40    102.25 o 
  27   1   4        0.70       31.89     72.81 o 
 -28   2   4      308.26      369.30    117.86 o 
 -27   2   4       48.33       33.88     53.60 o 
 -26   2   4      192.94      156.86     88.92 o 
 -25   2   4        6.73      130.38    242.61 o 
 -24   2   4        2.40      326.12    114.32 o 
 -23   2   4        4.92      214.43    137.26 o 
 -22   2   4       96.60      198.54     87.48 o 
 -21   2   4       58.59       19.55     89.90 o 
 -20   2   4      391.03      398.03     91.75 o 
 -19   2   4      498.15      355.76    111.49 o 
 -18   2   4      115.08       88.91     33.24 o 
 -17   2   4     1118.22     1055.96    101.37 o 
 -16   2   4        3.29       34.14     37.56 o 
 -15   2   4       79.34      114.84     50.42 o 
 -14   2   4       23.19       86.44     42.74 o 
 -13   2   4      391.05      488.81     54.06 o 
 -12   2   4      468.26      450.80     50.51 o 
 -11   2   4      145.35      130.95     31.62 o 
 -10   2   4       77.34      123.63     30.29 o 
  -9   2   4        0.62       20.20     93.37 o 
  -8   2   4      151.92      170.28     33.22 o 
  -7   2   4     1916.95     1741.86     95.20 o 
  -6   2   4     2045.79     1954.45    103.37 o 
  -5   2   4       58.97       63.48     13.05 o 
  -4   2   4      448.77      556.38     29.23 o 
  -3   2   4      615.10      576.47     39.98 o 
  -2   2   4      932.57     1056.74     63.62 o 
  -1   2   4     2663.13     2365.15     73.53 o 
   0   2   4    16427.80    14373.15    355.92 o 
   1   2   4    30136.47    26171.90    329.46 o 
   2   2   4    38795.98    34220.32    301.13 o 
   3   2   4    27977.70    24837.67   1040.60 o 
   4   2   4    13348.66    11978.18    244.44 o 
   5   2   4     3306.89     2610.95    125.98 o 
   6   2   4     1767.90     1656.07    107.54 o 
   7   2   4      320.30      291.21     55.80 o 
   8   2   4        5.99      156.15     59.28 o 
   9   2   4      990.31      877.94    163.90 o 
  10   2   4      369.17      234.50     83.43 o 
  11   2   4      254.79      355.89     81.23 o 
  12   2   4      682.14     1075.98    127.31 o 
  13   2   4      631.19      667.51    115.18 o 
  14   2   4     1008.54      856.32    121.97 o 
  15   2   4      564.92      440.26     93.16 o 
  16   2   4      149.06      160.08     63.39 o 
  17   2   4      136.14      117.89     53.47 o 
  18   2   4       26.53       91.46     68.58 o 
  19   2   4      166.98      138.69     75.81 o 
  20   2   4      367.13      374.52    167.21 o 
  21   2   4       79.17      140.25     87.85 o 
  22   2   4       21.29       67.60     65.68 o 
  23   2   4      107.42       97.56     62.04 o 
  24   2   4      116.33      103.83     56.07 o 
  25   2   4        2.29       79.48     95.14 o 
  26   2   4        6.84       25.55     74.30 o 
  27   2   4        0.07       25.31     58.32 o 
 -28   3   4       61.11      139.96     54.54 o 
 -27   3   4      236.52      179.12    125.10 o 
 -26   3   4      105.33      104.86     63.49 o 
 -25   3   4     1070.46     1409.30    193.90 o 
 -24   3   4     2772.45     3177.54    278.33 o 
 -23   3   4     2813.91     4000.88    300.02 o 
 -22   3   4     4383.39     5013.79    323.63 o 
 -21   3   4      347.89      435.65     89.59 o 
 -20   3   4       11.16       30.22     74.66 o 
 -19   3   4        5.17      -17.87     31.31 o 
 -18   3   4      190.18      101.80     31.89 o 
 -17   3   4      842.73     1335.40    112.37 o 
 -16   3   4       35.43       66.19     52.28 o 
 -15   3   4     9298.31    11597.78    571.73 o 
 -14   3   4    15882.07    18798.78    531.45 o 
 -13   3   4    12553.40    15993.41    381.28 o 
 -12   3   4      294.15      323.10     47.17 o 
 -11   3   4     7702.02     9243.93    200.90 o 
 -10   3   4     1567.59     1740.59     95.23 o 
  -9   3   4     5819.53     6567.06    178.33 o 
  -8   3   4     1360.25     1815.85    111.81 o 
  -7   3   4    25353.79    32929.71    506.15 o 
  -6   3   4     3723.04     4381.31    157.69 o 
  -5   3   4     5716.87     7293.98    147.90 o 
  -4   3   4    68968.59    92663.52   2498.44 o 
  -3   3   4    14712.33    19588.19    389.52 o 
  -2   3   4    62621.94    88664.00   2123.04 o 
  -1   3   4    18612.05    23459.35    569.17 o 
   0   3   4    19865.99    28290.33    703.37 o 
   1   3   4    68496.40   100907.53   3350.05 o 
   2   3   4    69378.33    91580.80    953.21 o 
   3   3   4     2517.97     3539.31     91.70 o 
   4   3   4    72498.42    96097.16   1908.90 o 
   5   3   4     1519.80     1756.48     63.35 o 
   6   3   4        1.66       43.59     25.24 o 
   7   3   4    18438.35    24315.04    425.33 o 
   8   3   4     6023.12     8398.65    267.54 o 
   9   3   4     4264.79     4185.77    199.95 o 
  10   3   4      534.92      692.62     53.03 o 
  11   3   4     3789.00     3507.97    231.56 o 
  12   3   4     7809.60     8600.81    333.86 o 
  13   3   4    20258.89    21538.04    542.66 o 
  14   3   4     5340.54     6519.92    312.52 o 
  15   3   4      967.95     1002.94    128.43 o 
  16   3   4        0.09      144.39     64.52 o 
  17   3   4     2215.41     2747.88    223.00 o 
  18   3   4        0.16      205.34     67.70 o 
  19   3   4      377.52      635.77    123.48 o 
  20   3   4       87.03      144.16     68.71 o 
  21   3   4      140.96      213.89     83.80 o 
  22   3   4      665.51      802.99    173.35 o 
  23   3   4      209.39      168.97    121.45 o 
  24   3   4      234.32       97.67    117.87 o 
  25   3   4       36.04       89.79     62.94 o 
  26   3   4       15.88      161.30     71.81 o 
  27   3   4      115.26       25.29     73.25 o 
 -28   4   4      154.46       35.02     60.45 o 
 -27   4   4       27.10       22.77     70.96 o 
 -26   4   4       43.56       -4.96     71.21 o 
 -25   4   4       69.29       53.99     74.99 o 
 -24   4   4      415.46      847.00    149.45 o 
 -23   4   4       52.89       61.70     63.93 o 
 -22   4   4       51.30       64.39     82.13 o 
 -21   4   4      108.30       77.89     45.62 o 
 -20   4   4      253.67       24.45     44.68 o 
 -19   4   4       29.45       -3.51     33.46 o 
 -18   4   4      127.79      113.35     54.81 o 
 -17   4   4      289.67      175.11     56.22 o 
 -16   4   4       15.42       24.26     53.38 o 
 -15   4   4       24.53       67.30     35.06 o 
 -14   4   4       31.08      109.15     37.01 o 
 -13   4   4      120.27      113.78     38.31 o 
 -12   4   4      213.52      137.91     34.65 o 
 -11   4   4       69.69      169.64     53.25 o 
 -10   4   4      295.04      232.97     56.12 o 
  -9   4   4        9.79      114.46     39.75 o 
  -8   4   4       35.22       45.66     39.04 o 
  -7   4   4       10.93       25.85     32.21 o 
  -6   4   4      749.95      831.54     96.70 o 
  -5   4   4      260.41      264.93     52.92 o 
  -4   4   4      124.72      130.60     31.61 o 
  -3   4   4     1064.58     1084.52    100.45 o 
  -2   4   4      119.75      219.71     30.16 o 
  -1   4   4      897.27      748.96     41.07 o 
   0   4   4     6702.52     6210.13    109.92 o 
   1   4   4    10355.98    10217.69    206.57 o 
   2   4   4     2259.35     2018.81     62.23 o 
   3   4   4     1546.60     1531.34     52.90 o 
   4   4   4     1209.03     1174.21     69.93 o 
   5   4   4      398.99      501.63     37.94 o 
   6   4   4      136.84       64.31     38.82 o 
   7   4   4      579.08      464.98     62.88 o 
   8   4   4      980.95      839.24     90.05 o 
   9   4   4     1224.07     1324.62    143.05 o 
  10   4   4     1234.91     1320.56    125.57 o 
  11   4   4     1422.00     1359.86    138.99 o 
  12   4   4     1725.73     1972.52    165.85 o 
  13   4   4      313.36      492.50    102.17 o 
  14   4   4     1306.91     1527.10    155.77 o 
  15   4   4      145.55       11.41    160.53 o 
  16   4   4      221.53      206.44     69.03 o 
  17   4   4      349.05      196.26     74.13 o 
  18   4   4      146.63       -5.22     59.13 o 
  19   4   4       59.50       64.35     81.41 o 
  20   4   4       26.42      107.75     86.48 o 
  21   4   4       73.73       94.14     73.36 o 
  22   4   4       48.22       60.50     58.79 o 
  23   4   4       10.26      -42.22     57.49 o 
  24   4   4       44.73       48.21     75.74 o 
  25   4   4       99.29      -81.77     81.77 o 
  26   4   4      212.20      248.30     99.86 o 
  27   4   4      101.69       29.56     75.85 o 
 -28   5   4      162.97       83.18     65.14 o 
 -27   5   4       43.44        5.34    215.60 o 
 -26   5   4       79.90       20.55     56.15 o 
 -25   5   4      189.69      368.70    107.16 o 
 -24   5   4      295.92      476.00    137.93 o 
 -23   5   4      148.15      129.81     88.15 o 
 -22   5   4      517.81      436.65    107.06 o 
 -21   5   4      569.44      407.20    100.77 o 
 -20   5   4       64.27      -40.17     60.14 o 
 -19   5   4     1088.43      983.26    102.93 o 
 -18   5   4       94.74      159.57     52.67 o 
 -17   5   4      190.52      133.42     56.33 o 
 -16   5   4      631.14      638.12     78.60 o 
 -15   5   4        4.98      -22.84     30.93 o 
 -14   5   4       21.07      -13.90     28.85 o 
 -13   5   4      991.33     1170.13     94.03 o 
 -12   5   4       11.03      -27.37     28.90 o 
 -11   5   4      720.00      723.85     88.52 o 
 -10   5   4      181.79      234.65     58.12 o 
  -9   5   4     1900.12     1616.63    116.08 o 
  -8   5   4     5963.38     4970.67    189.35 o 
  -7   5   4     7198.62     5731.14    192.19 o 
  -6   5   4     7042.38     5747.16    275.40 o 
  -5   5   4     4365.02     4032.71    214.04 o 
  -4   5   4     4193.26     3639.06    194.47 o 
  -3   5   4     6151.95     5343.08    142.50 o 
  -2   5   4     2414.56     2004.85     83.23 o 
  -1   5   4      130.47      148.22     12.51 o 
   0   5   4       17.76       31.30     11.68 o 
   1   5   4      815.21      933.83     54.80 o 
   2   5   4      351.59      340.21     27.94 o 
   3   5   4        0.32       17.68     12.45 o 
   4   5   4        6.04        7.97     18.79 o 
   5   5   4        1.79        5.98     14.03 o 
   6   5   4      133.72       75.60     15.51 o 
   7   5   4      350.85      294.85     37.14 o 
   8   5   4       57.19       25.25      8.61 o 
   9   5   4     1198.25     1096.42    111.56 o 
  10   5   4     1131.60      934.51    101.79 o 
  11   5   4     4034.41     3300.46    200.84 o 
  12   5   4     5329.71     4260.57    239.84 o 
  13   5   4     4682.53     3972.61    238.35 o 
  14   5   4     2052.96     1792.13    171.26 o 
  15   5   4      364.91      341.65     78.05 o 
  16   5   4      316.56      245.88     68.29 o 
  17   5   4        0.09       -5.42     68.71 o 
  18   5   4       68.34      112.50     51.68 o 
  19   5   4        1.29      180.87     88.13 o 
  20   5   4      337.03      287.84     93.21 o 
  21   5   4      929.09      896.11    150.25 o 
  22   5   4      249.12      251.98    130.92 o 
  23   5   4      234.19      122.10     60.58 o 
  24   5   4       52.59      -71.96     71.96 o 
  25   5   4       25.99        8.88     60.24 o 
  26   5   4       31.18       17.73     63.14 o 
  27   5   4        0.55       49.90     85.84 o 
 -28   6   4      194.29      151.75     86.94 o 
 -27   6   4       43.11        1.65     50.23 o 
 -26   6   4     1648.62     1542.80    198.81 o 
 -25   6   4      908.53     1049.93    175.83 o 
 -24   6   4      644.44      701.53    162.61 o 
 -23   6   4      284.69      240.05     96.24 o 
 -22   6   4       42.54       65.12    132.56 o 
 -21   6   4        3.06       85.79     66.26 o 
 -20   6   4     3035.23     3245.52    306.62 o 
 -19   6   4       22.73       55.40     58.60 o 
 -18   6   4    10738.47    11324.55    626.77 o 
 -17   6   4      134.87      258.51     51.40 o 
 -16   6   4     9987.95    10590.53    416.63 o 
 -15   6   4       61.19      172.20     51.16 o 
 -14   6   4     8405.58     9321.56    262.46 o 
 -13   6   4    10854.72    12982.42    299.63 o 
 -12   6   4     1210.50     1334.82    119.76 o 
 -11   6   4       93.13      251.62     72.17 o 
 -10   6   4     1846.63     1838.90    128.27 o 
  -9   6   4    15342.75    19622.89    396.11 o 
  -8   6   4    11442.36    13623.34    313.99 o 
  -7   6   4      794.23     1021.64     84.18 o 
  -6   6   4    33656.07    42426.38    492.79 o 
  -5   6   4    15445.12    20938.63    324.87 o 
  -4   6   4    14046.31    18340.87    283.67 o 
  -3   6   4     4885.64     6725.55    140.11 o 
  -2   6   4     3260.77     5359.09    145.87 o 
  -1   6   4     1262.76     1519.41     54.72 o 
   0   6   4     2096.78     2448.55     79.18 o 
   1   6   4    26266.04    35306.00    787.24 o 
   2   6   4    49330.38    62685.50   2193.81 o 
   3   6   4    20670.19    29541.49    832.01 o 
   4   6   4     1004.23      953.69     56.77 o 
   5   6   4    10686.93    12495.32    220.53 o 
   6   6   4     1760.64     2111.15     98.26 o 
   7   6   4      861.49      831.61     93.45 o 
   8   6   4      841.09      627.37     49.09 o 
   9   6   4     6446.15     7099.85    259.07 o 
  10   6   4      442.91      665.97     88.52 o 
  11   6   4    17962.00    20787.09    488.30 o 
  12   6   4     3618.30     4629.69    341.14 o 
  13   6   4      531.31      674.26    104.41 o 
  14   6   4       55.93      102.22     87.58 o 
  15   6   4      213.65      214.08     76.10 o 
  16   6   4     1429.76     1608.49    170.59 o 
  17   6   4       89.20      218.42     83.05 o 
  18   6   4      357.19      576.42    114.34 o 
  19   6   4     5539.79     6574.90    362.96 o 
  20   6   4     1210.69     1597.72    188.08 o 
  21   6   4       93.59      162.42     72.26 o 
  22   6   4     2244.57     2265.54    230.76 o 
  23   6   4       75.08      136.74    184.75 o 
  24   6   4        9.99      -57.82     76.80 o 
  25   6   4      425.91      505.43    126.32 o 
  26   6   4      508.26      414.96    108.13 o 
  27   6   4      707.75      655.77    209.79 o 
 -28   7   4        0.17       57.39    162.66 o 
 -27   7   4        0.11      -79.96     79.96 o 
 -26   7   4      361.51      353.70    111.18 o 
 -25   7   4      221.64      336.67    108.32 o 
 -24   7   4      260.56      391.56    139.10 o 
 -23   7   4      340.49      335.73    100.85 o 
 -22   7   4      248.85      224.72     81.95 o 
 -21   7   4       75.68       63.33     95.36 o 
 -20   7   4       16.72       72.56     59.99 o 
 -19   7   4       45.01       27.25     48.59 o 
 -18   7   4       68.66       42.81     48.31 o 
 -17   7   4       74.32       88.01     41.77 o 
 -16   7   4        6.21      -23.36     40.22 o 
 -15   7   4      480.67      364.22     60.83 o 
 -14   7   4      974.78      822.71     89.60 o 
 -13   7   4       92.98      168.18     51.48 o 
 -12   7   4      194.67      163.52     55.44 o 
 -11   7   4      164.86      110.56     37.87 o 
 -10   7   4       81.15      143.35     33.97 o 
  -9   7   4     1809.48     1839.67    128.42 o 
  -8   7   4      825.67      755.85     78.75 o 
  -7   7   4       18.72       32.60     27.12 o 
  -6   7   4        0.01       55.73     34.54 o 
  -5   7   4      209.52     1171.78   1078.66 o 
  -4   7   4        0.24       51.12     16.60 o 
  -3   7   4      220.41       82.61     13.57 o 
  -2   7   4       55.31       15.81      6.72 o 
  -1   7   4      994.96      918.26     53.78 o 
   0   7   4     2162.22     1975.56     52.99 o 
   1   7   4       40.48       29.83     21.36 o 
   2   7   4       61.56       82.24     22.40 o 
   3   7   4      383.50      429.80     43.54 o 
   4   7   4      982.22     1493.53     72.45 o 
   5   7   4     2578.30     2678.52    105.30 o 
   6   7   4     1648.95     1418.44     83.65 o 
   7   7   4     1184.95     1044.30     78.86 o 
   8   7   4     2423.94     2141.17    116.23 o 
   9   7   4     2201.44     1971.85    142.20 o 
  10   7   4     2797.25     2650.63    171.31 o 
  11   7   4       86.04      110.52    104.98 o 
  12   7   4        1.02       24.32    110.43 o 
  13   7   4      351.24      290.15     85.66 o 
  14   7   4     1051.24     1056.25    130.85 o 
  15   7   4      737.64      835.16    127.03 o 
  16   7   4     1396.93     1457.98    162.87 o 
  17   7   4     1054.79     1170.33    156.12 o 
  18   7   4     2316.62     2719.31    234.13 o 
  19   7   4      964.98     1144.88    161.59 o 
  20   7   4      265.64      268.86    104.99 o 
  21   7   4      103.22      152.74     79.86 o 
  22   7   4       64.20       32.36     65.84 o 
  23   7   4      311.46      187.51     71.08 o 
  24   7   4       22.01      -48.01     83.40 o 
  25   7   4       79.27       -7.43    136.67 o 
  26   7   4       45.71      -44.00    136.18 o 
 -28   8   4       67.73       63.32     82.27 o 
 -27   8   4        5.44       -9.36    274.96 o 
 -26   8   4      306.02      331.65    103.01 o 
 -25   8   4        1.07       21.61     67.91 o 
 -24   8   4       65.44      189.40     87.20 o 
 -23   8   4        0.65       21.29     67.24 o 
 -22   8   4       41.18      139.99     73.07 o 
 -21   8   4      643.17      805.53    139.32 o 
 -20   8   4        0.04      -31.49     55.61 o 
 -19   8   4        8.55       95.56     52.87 o 
 -18   8   4       25.54       32.86     28.40 o 
 -17   8   4       26.20        2.37     41.60 o 
 -16   8   4      111.29      116.13     47.63 o 
 -15   8   4      105.26      131.13     39.70 o 
 -14   8   4       19.42       -9.93     42.32 o 
 -13   8   4      207.57      175.46     49.66 o 
 -12   8   4      179.36      142.79     48.70 o 
 -11   8   4       58.15       36.75     33.20 o 
 -10   8   4      466.28      380.55     66.37 o 
  -9   8   4      235.48      268.72     64.44 o 
  -8   8   4      405.83      610.71    280.22 o 
  -7   8   4       14.18       33.58     26.73 o 
  -6   8   4      472.56      356.23     93.43 o 
  -5   8   4       90.03       55.87     22.66 o 
  -4   8   4      773.37      762.84     45.70 o 
  -3   8   4     1765.42     1481.77     70.20 o 
  -2   8   4     2393.52     2081.92     57.30 o 
  -1   8   4     1118.59     1045.06     58.02 o 
   0   8   4      366.55      336.13     24.72 o 
   1   8   4     2780.48     2232.01     91.64 o 
   2   8   4     4211.97     3105.47    130.84 o 
   3   8   4     6376.02     4899.90    159.49 o 
   4   8   4     7925.78     6565.40    150.48 o 
   5   8   4     6563.31     5471.42    149.36 o 
   6   8   4     4105.46     3333.49    125.52 o 
   7   8   4     2483.41     1995.15    111.14 o 
   8   8   4      626.14     1012.46    149.90 o 
   9   8   4     1515.33     1531.72    105.76 o 
  10   8   4      684.53      688.17    103.03 o 
  11   8   4       94.70       97.99     52.31 o 
  12   8   4     1450.38     1440.97    147.20 o 
  13   8   4      429.69      310.97     73.47 o 
  14   8   4     1030.26      869.10    119.87 o 
  15   8   4      813.25      814.47    123.51 o 
  16   8   4      448.11      315.31     82.42 o 
  17   8   4      249.77      264.48     74.49 o 
  18   8   4       58.89      139.41     68.63 o 
  19   8   4      219.32      354.33    104.15 o 
  20   8   4        0.97       -8.38     44.87 o 
  21   8   4        0.01       13.86     61.59 o 
  22   8   4        1.47      -46.45     46.45 o 
  23   8   4        8.59        5.42     75.00 o 
  24   8   4        4.87      -64.84     82.08 o 
  25   8   4        0.38      -19.12     60.19 o 
  26   8   4        0.11      -70.66    155.97 o 
 -27   9   4       88.44       14.46     68.34 o 
 -26   9   4        3.89      -19.51    159.02 o 
 -25   9   4      923.70      897.88    192.79 o 
 -24   9   4      537.68      427.42    116.03 o 
 -23   9   4      271.10      392.10    105.51 o 
 -22   9   4      164.35      158.52     62.15 o 
 -21   9   4      318.43      418.70    104.82 o 
 -20   9   4       19.79       33.55     59.04 o 
 -19   9   4       22.29       85.23     70.98 o 
 -18   9   4      467.03      453.80     72.56 o 
 -17   9   4     1137.01     1307.20    110.72 o 
 -16   9   4      258.66      457.06     70.38 o 
 -15   9   4     1152.26     1513.55    158.61 o 
 -14   9   4        9.73      -58.20     58.20 o 
 -13   9   4     1813.96     2326.14    169.26 o 
 -12   9   4     4213.58     4634.35    232.11 o 
 -11   9   4       32.89       57.95     37.09 o 
 -10   9   4      751.38      840.43    114.56 o 
  -9   9   4      351.80      248.28     69.85 o 
  -8   9   4     5177.03     6388.28    228.71 o 
  -7   9   4     1646.05     1794.23    130.89 o 
  -6   9   4      565.95      869.68     78.44 o 
  -5   9   4      575.95      848.51     53.73 o 
  -4   9   4      269.94      416.33     36.62 o 
  -3   9   4     1270.64     1476.79     44.54 o 
  -2   9   4     3717.73     3929.93     82.53 o 
  -1   9   4     4369.94     4562.71    124.49 o 
   0   9   4     2163.52     2181.74     89.10 o 
   1   9   4    32545.67    41589.21    714.34 o 
   2   9   4    18696.45    22724.54    464.69 o 
   3   9   4      870.11      753.59     45.25 o 
   4   9   4     1453.41     1481.60     73.01 o 
   5   9   4     5368.15     6573.25    163.79 o 
   6   9   4      146.69       83.03     26.00 o 
   7   9   4      142.66      360.20     47.79 o 
   8   9   4      569.15      760.88     71.62 o 
   9   9   4     1022.20     1032.46     87.07 o 
  10   9   4     9509.66    10466.01    278.03 o 
  11   9   4    10238.18    10676.31    352.89 o 
  12   9   4     1174.88     1177.81    157.44 o 
  13   9   4     2579.92     2706.34    196.68 o 
  14   9   4     2299.35     2682.48    203.61 o 
  15   9   4     6286.64     6669.82    327.85 o 
  16   9   4      128.99      174.62     77.45 o 
  17   9   4       48.59       83.71     94.01 o 
  18   9   4      166.20      160.45     73.23 o 
  19   9   4       93.77      141.34     46.56 o 
  20   9   4       86.18      115.40     66.66 o 
  21   9   4      263.05      154.53     69.41 o 
  22   9   4       16.85       47.21     63.39 o 
  23   9   4      170.15       80.81     51.30 o 
  24   9   4       55.34       72.40     57.10 o 
  25   9   4       10.89       79.50     59.49 o 
  26   9   4        2.88      157.58     79.03 o 
 -27  10   4       40.40       45.82     62.72 o 
 -26  10   4       46.37       37.80    134.68 o 
 -25  10   4      108.44      145.58     89.25 o 
 -24  10   4       35.06      -10.67     50.03 o 
 -23  10   4       60.92       -6.97     62.09 o 
 -22  10   4       19.27       50.15     49.90 o 
 -21  10   4       11.14       59.76     66.24 o 
 -20  10   4       38.22       44.19     65.85 o 
 -19  10   4      158.97       91.43    211.14 o 
 -18  10   4      481.69      508.06     73.97 o 
 -17  10   4       78.60      113.34     50.64 o 
 -16  10   4      207.36      193.88     95.27 o 
 -15  10   4       16.20       92.26     55.40 o 
 -14  10   4      605.12      643.04    112.12 o 
 -13  10   4       56.74       46.47     44.46 o 
 -12  10   4      221.70      263.05     70.19 o 
 -11  10   4      277.05      148.32     50.05 o 
 -10  10   4      588.81      419.33     72.17 o 
  -9  10   4       13.51      -14.24     27.85 o 
  -8  10   4        0.61      -11.23     23.29 o 
  -7  10   4      279.78      434.82     65.04 o 
  -6  10   4       87.30      140.22     43.08 o 
  -5  10   4      340.16      408.35     39.50 o 
  -4  10   4      657.64      632.82     34.85 o 
  -3  10   4     1907.04     1645.19     69.54 o 
  -2  10   4     1702.26     1322.67     84.67 o 
  -1  10   4     1205.38      904.19     60.27 o 
   0  10   4      781.66      608.15     51.19 o 
   1  10   4      366.30      299.99     41.81 o 
   2  10   4      241.46      200.95     46.15 o 
   3  10   4        0.06       12.68     11.13 o 
   4  10   4      469.37      340.72     34.44 o 
   5  10   4      600.35      393.78     44.67 o 
   6  10   4      209.45      148.67     28.75 o 
   7  10   4      305.49      180.44     35.52 o 
   8  10   4      794.85      729.80     70.80 o 
   9  10   4     1955.20     1978.33    119.93 o 
  10  10   4      458.40      450.78     70.73 o 
  11  10   4     2633.33     2900.85    159.26 o 
  12  10   4      875.49      998.66    116.30 o 
  13  10   4      273.33      382.68    106.77 o 
  14  10   4     1029.20     1063.03    132.22 o 
  15  10   4      830.20      809.62    118.13 o 
  16  10   4      571.83      507.87    103.15 o 
  17  10   4      186.15      145.34     61.99 o 
  18  10   4       48.57       72.47     93.01 o 
  19  10   4        5.01      108.20     70.21 o 
  20  10   4       25.55        9.52     55.09 o 
  21  10   4        6.01       -0.29     48.85 o 
  22  10   4      177.65      142.72    118.21 o 
  23  10   4       81.90      157.98     75.06 o 
  24  10   4      193.64      171.53    141.92 o 
  25  10   4      216.37       72.89     66.25 o 
  26  10   4      140.71      110.11    120.58 o 
 -27  11   4      181.56      210.82    145.41 o 
 -26  11   4       76.35      116.85    116.67 o 
 -25  11   4       37.15      -46.49     63.56 o 
 -24  11   4        0.01      -64.50     64.50 o 
 -23  11   4      416.81      358.96    103.90 o 
 -22  11   4      642.46      739.22    133.94 o 
 -21  11   4      605.86      732.06    133.82 o 
 -20  11   4     1099.77      904.88    139.71 o 
 -19  11   4      473.21      358.27     82.31 o 
 -18  11   4      408.42      309.29     61.52 o 
 -17  11   4      399.07      278.88     57.93 o 
 -16  11   4      106.70        9.04     40.75 o 
 -15  11   4       46.94       65.28     58.34 o 
 -14  11   4      287.45      417.69     86.54 o 
 -13  11   4     1423.41     1221.26    136.48 o 
 -12  11   4     2252.85     2051.24    163.52 o 
 -11  11   4     2431.98     1939.37    149.58 o 
 -10  11   4     3052.30     2717.98    173.35 o 
  -9  11   4     1047.90      946.14    100.71 o 
  -8  11   4       18.00       50.95     40.89 o 
  -7  11   4     1296.78     1156.02    101.35 o 
  -6  11   4     1753.86     1442.14     78.95 o 
  -5  11   4     2427.95     1766.13     82.02 o 
  -4  11   4     2285.56     2027.59     85.17 o 
  -3  11   4     1263.07      836.08     52.93 o 
  -2  11   4     2310.59     1727.90    103.53 o 
  -1  11   4      769.78      467.42     78.71 o 
   0  11   4      544.86      513.79     50.64 o 
   1  11   4        0.65       26.90     11.04 o 
   2  11   4       83.19       74.66     13.41 o 
   3  11   4       88.19       87.05     25.96 o 
   4  11   4        5.72       33.07     20.03 o 
   5  11   4       38.27       50.09     21.32 o 
   6  11   4       29.22       69.71     33.41 o 
   7  11   4       11.87       -5.08     25.35 o 
   8  11   4      181.69      178.88     42.86 o 
   9  11   4      244.01      259.55     51.73 o 
  10  11   4       40.47       16.73     29.97 o 
  11  11   4      430.05      314.04     54.71 o 
  12  11   4      782.42      593.30     83.01 o 
  13  11   4      527.98      483.62     94.15 o 
  14  11   4      337.54      251.45     76.00 o 
  15  11   4      286.11      326.10     92.30 o 
  16  11   4      839.38      766.13    117.11 o 
  17  11   4       59.48      153.34     74.95 o 
  18  11   4      170.82      263.09     96.65 o 
  19  11   4        0.08        8.50     55.24 o 
  20  11   4       27.37      -20.94     50.86 o 
  21  11   4       65.88      150.25    106.24 o 
  22  11   4      109.63      148.92     90.04 o 
  23  11   4      113.35       51.68     71.22 o 
  24  11   4      224.69      229.32    205.75 o 
  25  11   4       14.39      -62.20     62.20 o 
  26  11   4       29.92      -87.77     87.77 o 
 -27  12   4     3009.74     2947.73    288.02 o 
 -26  12   4      472.28      487.43    123.11 o 
 -25  12   4        4.74       76.96     69.36 o 
 -24  12   4       78.65       31.38     69.87 o 
 -23  12   4      498.77      557.77    121.21 o 
 -22  12   4        9.35      113.64     63.64 o 
 -21  12   4       59.33       53.17     58.55 o 
 -20  12   4       78.09       53.48     55.84 o 
 -19  12   4     2142.35     1884.43    200.66 o 
 -18  12   4      159.66       21.63     46.75 o 
 -17  12   4       38.57       49.31     52.67 o 
 -16  12   4      414.42      474.16    100.81 o 
 -15  12   4      458.99      420.92     84.43 o 
 -14  12   4        0.93       76.98     63.10 o 
 -13  12   4       85.83       68.18    102.63 o 
 -12  12   4      110.97      199.29     70.06 o 
 -11  12   4      440.05      530.08     93.43 o 
 -10  12   4      114.54      113.50     65.49 o 
  -9  12   4     2372.61     2446.48    159.13 o 
  -8  12   4     1418.77     1820.69    132.16 o 
  -7  12   4     1823.33     2129.51    103.95 o 
  -6  12   4     1176.21     1577.08     84.14 o 
  -5  12   4      868.35     1040.92     64.79 o 
  -4  12   4     2333.73     3484.07    113.68 o 
  -3  12   4        3.13       17.71     14.65 o 
  -2  12   4     3798.51     4726.96    123.93 o 
  -1  12   4     4565.48     5066.65    307.44 o 
   0  12   4    10194.80    13351.17    289.75 o 
   1  12   4    13215.38    17145.63    366.84 o 
   2  12   4      107.10      126.05     18.41 o 
   3  12   4     6006.04     7126.64    195.54 o 
   4  12   4     2383.31     3105.02    119.32 o 
   5  12   4     7140.39     8261.36    172.87 o 
   6  12   4     5112.01     5530.34    168.03 o 
   7  12   4      471.60      427.92     53.68 o 
   8  12   4    24303.54    27010.53    409.68 o 
   9  12   4     1054.74     1281.02    108.47 o 
  10  12   4     5869.50     5685.70    209.18 o 
  11  12   4      334.54      299.37     56.41 o 
  12  12   4     6281.11     5951.84    231.62 o 
  13  12   4     1815.88     1956.38    141.58 o 
  14  12   4        8.85       54.83     45.13 o 
  15  12   4      502.57      414.10     87.08 o 
  16  12   4     3738.55     4384.32    273.32 o 
  17  12   4      104.01      182.78     68.41 o 
  18  12   4     1065.76     1274.02    161.56 o 
  19  12   4      917.67     1043.01    153.30 o 
  20  12   4      562.19      560.03    113.66 o 
  21  12   4        7.84       16.89     57.96 o 
  22  12   4        7.69       52.42     57.46 o 
  23  12   4      721.41      840.19    154.19 o 
  24  12   4        1.66      -18.00     97.94 o 
  25  12   4       27.57       26.43    195.89 o 
 -27  13   4      271.08      197.02    208.40 o 
 -26  13   4       10.11        9.65     95.01 o 
 -25  13   4       13.48       27.47     87.87 o 
 -24  13   4        0.97      -19.02     55.16 o 
 -23  13   4       39.03       82.50     65.00 o 
 -22  13   4       22.15      -45.55     54.22 o 
 -21  13   4       63.14       60.95     44.09 o 
 -20  13   4      123.24       15.23     73.12 o 
 -19  13   4      673.89      619.52    123.10 o 
 -18  13   4      155.65       17.70     53.77 o 
 -17  13   4        0.76      102.99    132.85 o 
 -16  13   4      107.74      146.57     57.75 o 
 -15  13   4       57.52      124.35     61.22 o 
 -14  13   4      238.54      187.74     53.26 o 
 -13  13   4       33.63       44.73     51.89 o 
 -12  13   4        0.61      124.26     91.59 o 
 -11  13   4     2669.67     2382.57    178.97 o 
 -10  13   4      427.34      350.10     66.23 o 
  -9  13   4       20.59       -9.68     38.30 o 
  -8  13   4      557.93      465.35     55.73 o 
  -7  13   4      528.85      424.68     48.38 o 
  -6  13   4      539.33      321.97     43.18 o 
  -5  13   4       66.77       39.43     22.36 o 
  -4  13   4      497.04      607.26     51.87 o 
  -3  13   4     1004.06      932.53     93.45 o 
  -2  13   4      232.60      191.39     34.86 o 
  -1  13   4      286.48      248.92     43.42 o 
   0  13   4      436.00      284.34     41.69 o 
   1  13   4        0.05      -11.64     20.77 o 
   2  13   4      731.49      659.56     89.97 o 
   3  13   4      559.08      699.76     73.10 o 
   4  13   4      788.48      754.21     73.11 o 
   5  13   4     1717.88     1623.28    106.71 o 
   6  13   4     1505.83     1457.28     82.25 o 
   7  13   4     2433.08     2154.48    115.35 o 
   8  13   4     1447.53     1194.90     92.28 o 
   9  13   4     1999.87     1485.15    106.21 o 
  10  13   4       42.59       18.11     41.38 o 
  11  13   4       23.94       26.68     27.75 o 
  12  13   4       63.76       30.60     34.97 o 
  13  13   4      139.46      159.24     44.58 o 
  14  13   4      455.49      456.65     90.23 o 
  15  13   4      488.04      478.18     91.39 o 
  16  13   4      251.76      247.32     80.01 o 
  17  13   4      883.43      984.51    143.12 o 
  18  13   4      421.58      395.55     97.07 o 
  19  13   4       64.72       56.01     48.32 o 
  20  13   4      287.74      311.15     86.43 o 
  21  13   4       92.03      165.74     66.46 o 
  22  13   4      128.26       96.07     65.01 o 
  23  13   4        0.06       82.26     66.19 o 
  24  13   4       68.17       25.35     76.01 o 
 -26  14   4      181.27      136.38     81.69 o 
 -25  14   4        2.69      -19.72     71.15 o 
 -24  14   4       27.41       19.96    107.03 o 
 -23  14   4        0.31       23.75     78.89 o 
 -22  14   4       20.31       11.31    103.67 o 
 -21  14   4      382.84      418.52     86.83 o 
 -20  14   4     1168.66     1156.45    163.87 o 
 -19  14   4     1007.60     1023.79    188.77 o 
 -18  14   4      955.37      890.95    135.16 o 
 -17  14   4      155.01      108.93     69.03 o 
 -16  14   4      410.38      329.16     77.14 o 
 -15  14   4        7.89       44.05     50.71 o 
 -14  14   4       14.61      -10.35     45.79 o 
 -13  14   4       70.48       46.39    112.82 o 
 -12  14   4      201.69      215.35     65.55 o 
 -11  14   4      251.14      226.30     66.37 o 
 -10  14   4      214.01      175.37     51.24 o 
  -9  14   4       11.97      -31.47     31.47 o 
  -8  14   4      476.04      346.12     53.09 o 
  -7  14   4      236.70      138.18     43.20 o 
  -6  14   4      303.44      328.25     93.00 o 
  -5  14   4       12.01       26.69     21.01 o 
  -4  14   4      487.51      626.54     55.28 o 
  -3  14   4     1296.42     1161.53    100.43 o 
  -2  14   4     1127.02      808.20    131.85 o 
  -1  14   4     4096.49     3207.69    177.94 o 
   0  14   4     2915.86     2494.12    120.57 o 
   1  14   4     1527.25     1191.95    105.69 o 
   2  14   4       42.28       41.48     14.69 o 
   3  14   4      637.62      484.29     39.63 o 
   4  14   4      275.61       57.55     42.10 o 
   5  14   4     1034.30      968.78     75.90 o 
   6  14   4     1862.36     1424.33     81.67 o 
   7  14   4     4317.89     3650.48    191.93 o 
   8  14   4     2394.25     2059.00    121.60 o 
   9  14   4     1458.91     1264.74     99.87 o 
  10  14   4      377.32      321.51     56.50 o 
  11  14   4      275.49      166.32     42.72 o 
  12  14   4       18.52       55.16     33.25 o 
  13  14   4      337.81      252.97     87.48 o 
  14  14   4      786.58      656.66     90.09 o 
  15  14   4     1283.50     1268.81    147.97 o 
  16  14   4      276.09      215.58     69.24 o 
  17  14   4      196.68       43.45     77.42 o 
  18  14   4      256.51      242.39     76.56 o 
  19  14   4      166.44      276.79     86.42 o 
  20  14   4      127.56       42.35     62.11 o 
  21  14   4       76.76       95.31     47.34 o 
  22  14   4        8.39      -38.59     79.21 o 
  23  14   4      115.22       48.94     83.59 o 
  24  14   4        6.29       50.23     98.52 o 
 -26  15   4       65.95      -63.21     63.21 o 
 -25  15   4       45.98       73.36     60.77 o 
 -24  15   4       21.87       57.02     86.17 o 
 -23  15   4       71.39      -39.70    121.46 o 
 -22  15   4       87.03       67.92     47.03 o 
 -21  15   4      346.08      379.39     83.14 o 
 -20  15   4       82.75      203.20     81.49 o 
 -19  15   4      180.20      394.05    107.93 o 
 -18  15   4      301.22      361.54     85.45 o 
 -17  15   4      243.31      218.29     54.34 o 
 -16  15   4      370.86      288.39     78.08 o 
 -15  15   4      156.78       45.79     48.51 o 
 -14  15   4     1114.43     1113.15    134.40 o 
 -13  15   4      403.92      314.70     86.67 o 
 -12  15   4      791.79      806.60    110.90 o 
 -11  15   4       70.26       83.34     49.34 o 
 -10  15   4     2040.38     2297.41    167.29 o 
  -9  15   4      709.14      508.01     61.26 o 
  -8  15   4      186.28      274.89     45.54 o 
  -7  15   4      112.98       34.83     21.53 o 
  -6  15   4        1.53       12.99     22.96 o 
  -5  15   4       57.90       -8.10     29.30 o 
  -4  15   4    10450.43    11755.07    314.53 o 
  -3  15   4       30.14      119.87     56.09 o 
  -2  15   4     2606.88     3080.83    164.26 o 
  -1  15   4    12036.73    13657.36    341.02 o 
   0  15   4      231.74      212.40     50.97 o 
   1  15   4     3196.56     3583.95    147.54 o 
   2  15   4      113.77      141.14     20.66 o 
   3  15   4     4124.89     4446.32    166.48 o 
   4  15   4     3185.05     3596.81    155.67 o 
   5  15   4        7.18      115.38     43.11 o 
   6  15   4      410.00      465.16     58.65 o 
   7  15   4      327.37      368.20     48.78 o 
   8  15   4      214.57      236.27     47.47 o 
   9  15   4      964.47     1078.75     91.52 o 
  10  15   4      776.53      987.04     91.93 o 
  11  15   4      681.04      656.38     79.04 o 
  12  15   4      360.70      527.44     75.70 o 
  13  15   4      347.80      321.05     63.74 o 
  14  15   4     1211.12     1401.76    126.78 o 
  15  15   4      675.34      819.14    122.37 o 
  16  15   4     3339.95     3495.93    249.08 o 
  17  15   4      821.33      828.10    132.48 o 
  18  15   4       36.58       55.51     53.11 o 
  19  15   4        2.23      -63.13     89.41 o 
  20  15   4       20.86     -114.65    179.18 o 
  21  15   4      308.00      123.92    118.94 o 
  22  15   4      110.66       20.96     96.10 o 
  23  15   4       40.20      167.57    136.54 o 
  24  15   4       55.48      -42.78    103.04 o 
 -26  16   4       28.54       43.16     65.57 o 
 -25  16   4      157.74      151.16     88.93 o 
 -24  16   4      164.78      203.04     85.24 o 
 -23  16   4        6.23        5.75     74.89 o 
 -22  16   4      137.04      156.92     56.47 o 
 -21  16   4      205.71      232.96     79.47 o 
 -20  16   4        4.35      147.18     70.02 o 
 -19  16   4        3.87       24.40     80.68 o 
 -18  16   4        3.21       39.01     80.81 o 
 -17  16   4       75.70       69.03     62.29 o 
 -16  16   4      339.14      324.74     93.96 o 
 -15  16   4        1.11       67.39     50.01 o 
 -14  16   4       65.82       38.42     49.99 o 
 -13  16   4      497.17      401.29     90.12 o 
 -12  16   4      136.63      211.07     70.06 o 
 -11  16   4        2.78       55.36     40.25 o 
 -10  16   4     1250.18     1223.27    100.70 o 
  -9  16   4      586.64      527.66     68.60 o 
  -8  16   4       64.55       44.15     26.17 o 
  -7  16   4       35.97       40.60     27.89 o 
  -6  16   4      542.27      598.81     61.81 o 
  -5  16   4      254.98      271.54     41.54 o 
  -4  16   4      796.08      850.48    103.85 o 
  -3  16   4      508.52      476.71     71.61 o 
  -2  16   4     4055.34     3858.17    193.60 o 
  -1  16   4     2068.62     2099.57    147.17 o 
   0  16   4      363.15      240.18     41.17 o 
   1  16   4       94.34       62.14     24.02 o 
   2  16   4      107.71       79.54     42.65 o 
   3  16   4       13.94       31.33     28.93 o 
   4  16   4      158.16       83.45     37.61 o 
   5  16   4      122.43       41.05     37.03 o 
   6  16   4       95.21       77.23     44.36 o 
   7  16   4        4.56       59.99     24.10 o 
   8  16   4      334.83      371.38     52.65 o 
   9  16   4      147.64      195.81     46.02 o 
  10  16   4      110.32       79.80     34.42 o 
  11  16   4      218.36      227.16     58.29 o 
  12  16   4      238.02      231.12     54.22 o 
  13  16   4      123.98      138.89     52.54 o 
  14  16   4      591.31      671.55     97.51 o 
  15  16   4      344.75      412.99     78.22 o 
  16  16   4      186.96       95.02    182.36 o 
  17  16   4      469.62      346.51    116.40 o 
  18  16   4       82.27       74.90     54.34 o 
  19  16   4       34.17       -7.35     93.10 o 
  20  16   4        5.27       34.83     77.27 o 
  21  16   4        2.62       -0.63    110.40 o 
  22  16   4       37.07       28.15     75.56 o 
  23  16   4        0.08      -53.25     82.85 o 
 -25  17   4       63.22       13.18    241.21 o 
 -24  17   4        1.50       68.01     59.08 o 
 -23  17   4       30.77      -29.90     64.99 o 
 -22  17   4        0.97      -57.52     57.52 o 
 -21  17   4      648.40      432.37     93.38 o 
 -20  17   4      510.14      687.56    128.78 o 
 -19  17   4       97.80      120.02     76.63 o 
 -18  17   4        0.59       -3.21     57.77 o 
 -17  17   4      151.59      278.66     92.90 o 
 -16  17   4       50.22       21.05     48.39 o 
 -15  17   4        4.30        2.41     49.45 o 
 -14  17   4      146.79      144.66     63.14 o 
 -13  17   4      913.07      762.89    115.02 o 
 -12  17   4     2095.74     2145.83    144.79 o 
 -11  17   4     1561.84     1578.03    120.63 o 
 -10  17   4     1020.57      928.69     93.41 o 
  -9  17   4     2838.45     2733.95    143.80 o 
  -8  17   4      835.14      749.63     75.77 o 
  -7  17   4     1003.17      923.52     79.77 o 
  -6  17   4       24.29       55.26     30.65 o 
  -5  17   4     1636.60     1250.33    121.72 o 
  -4  17   4      464.31      301.48     67.51 o 
  -3  17   4        0.31       25.36     70.10 o 
  -2  17   4        0.60       73.86    112.33 o 
  -1  17   4     1704.41     1939.43    148.17 o 
   0  17   4       35.95       58.81     66.89 o 
   1  17   4       64.19       98.98     32.00 o 
   2  17   4       60.70       62.36     28.07 o 
   3  17   4       83.89      106.63     36.61 o 
   4  17   4        1.42       20.35     29.82 o 
   5  17   4        9.32       42.55     42.25 o 
   6  17   4      875.01      849.04     88.93 o 
   7  17   4      294.92      261.03     42.48 o 
   8  17   4       98.82      108.19     31.99 o 
   9  17   4       86.25      136.74     35.10 o 
  10  17   4        4.44       18.95     40.81 o 
  11  17   4       30.80      101.85     46.33 o 
  12  17   4        6.32       14.34     33.32 o 
  13  17   4        0.88       26.63     42.23 o 
  14  17   4      203.05      124.94     53.07 o 
  15  17   4      827.09      673.08     94.13 o 
  16  17   4      364.59      330.81    148.01 o 
  17  17   4      170.34      241.47    135.09 o 
  18  17   4       12.48       26.63    111.29 o 
  19  17   4       15.53      -12.67     77.35 o 
  20  17   4        0.05       79.79     68.40 o 
  21  17   4       35.84      112.62    102.80 o 
  22  17   4      113.26      100.39     94.54 o 
  23  17   4      324.04      279.78    167.78 o 
 -25  18   4       82.24      116.05     75.94 o 
 -24  18   4      137.82      176.39     72.41 o 
 -23  18   4        0.54       38.13     68.28 o 
 -22  18   4       28.14       49.58     64.65 o 
 -21  18   4       83.79       61.14     51.69 o 
 -20  18   4      375.47      294.41     89.99 o 
 -19  18   4      637.67      726.32    134.63 o 
 -18  18   4       71.97      139.56     56.18 o 
 -17  18   4      116.71      170.73     72.44 o 
 -16  18   4      674.69      687.67    121.81 o 
 -15  18   4      357.03      500.55    102.93 o 
 -14  18   4      164.17      352.90     87.42 o 
 -13  18   4      318.26      574.57     82.04 o 
 -12  18   4        9.65       19.38     38.43 o 
 -11  18   4       49.80       75.71     47.41 o 
 -10  18   4     1714.39     1903.10    126.13 o 
  -9  18   4     3208.02     3556.23    164.51 o 
  -8  18   4     2623.40     2605.51    167.25 o 
  -7  18   4     1331.20     1424.04    112.77 o 
  -6  18   4      244.60      336.02     67.82 o 
  -5  18   4      171.45      279.76     65.81 o 
  -4  18   4     1341.99     1485.35    128.82 o 
  -3  18   4     4924.99     4602.91    345.18 o 
  -2  18   4     2197.81     2610.92    170.33 o 
  -1  18   4     9394.27    10943.26    338.21 o 
   0  18   4     7395.78     8151.40    323.92 o 
   1  18   4     3574.60     4206.93    185.31 o 
   2  18   4      758.34      883.38     80.66 o 
   3  18   4       58.07      101.64     42.66 o 
   4  18   4      401.07      491.06     68.47 o 
   5  18   4     1282.21     1236.13     99.82 o 
   6  18   4      596.29      676.74     82.83 o 
   7  18   4     5234.93     5607.17    170.36 o 
   8  18   4      986.85     1343.02     81.66 o 
   9  18   4     2385.24     2444.79    113.00 o 
  10  18   4        4.50       43.58     24.35 o 
  11  18   4       46.30       12.12     53.03 o 
  12  18   4      480.52      732.32    123.67 o 
  13  18   4      430.95      356.73     96.63 o 
  14  18   4      699.87      854.70    143.58 o 
  15  18   4      255.85      226.65     88.75 o 
  16  18   4      791.76      969.02    224.25 o 
  17  18   4      187.31      282.13    149.39 o 
  18  18   4      571.39      558.42    171.86 o 
  19  18   4        9.97      217.36    136.63 o 
  20  18   4        9.09       67.14     71.79 o 
  21  18   4       82.13       52.92     74.72 o 
  22  18   4      126.16       71.55     96.00 o 
  23  18   4       14.81     -108.45    108.45 o 
 -25  19   4       10.32      -71.82     84.33 o 
 -24  19   4       30.43       80.72     62.38 o 
 -23  19   4       36.30      -11.31     62.83 o 
 -22  19   4       23.97      157.98     60.79 o 
 -21  19   4       56.88       34.95     53.49 o 
 -20  19   4       55.38       -0.88     54.05 o 
 -19  19   4      575.35      599.49    122.88 o 
 -18  19   4       41.14       85.19    103.76 o 
 -17  19   4       90.38      203.73     77.73 o 
 -16  19   4        0.16        9.69     49.46 o 
 -15  19   4       26.31       88.95     45.09 o 
 -14  19   4      751.95      795.84     97.72 o 
 -13  19   4      204.06      308.97     61.05 o 
 -12  19   4       55.73       33.43     41.55 o 
 -11  19   4      817.30      782.78     87.68 o 
 -10  19   4      449.89      444.92     65.09 o 
  -9  19   4      113.88      126.23     58.63 o 
  -8  19   4       89.72       70.37     29.53 o 
  -7  19   4        0.37        2.92     43.67 o 
  -6  19   4       92.69       67.65     42.93 o 
  -5  19   4      106.47      148.99     52.30 o 
  -4  19   4       35.14       51.18     76.90 o 
  -3  19   4      179.73      203.91     64.23 o 
  -2  19   4      739.69      745.83    100.34 o 
  -1  19   4      744.43      794.25    102.60 o 
   0  19   4       10.01       63.32     50.50 o 
   1  19   4       49.86      -26.28     36.59 o 
   2  19   4       55.78       19.08     28.04 o 
   3  19   4      500.36      442.57     67.49 o 
   4  19   4      320.05      402.39     63.84 o 
   5  19   4      594.00      715.43     83.35 o 
   6  19   4     2344.18     2162.50    142.05 o 
   7  19   4     2691.62     2843.53    316.18 o 
   8  19   4      124.01      114.55     51.68 o 
   9  19   4      114.31      152.18     62.60 o 
  10  19   4      129.13      107.42     39.37 o 
  11  19   4       60.28       48.57     40.77 o 
  12  19   4       62.88       66.28     44.49 o 
  13  19   4      242.83      328.78     90.00 o 
  14  19   4       66.77       70.94     71.98 o 
  15  19   4      276.65      246.80    149.83 o 
  16  19   4        8.02      -72.75    122.65 o 
  17  19   4      242.41      163.05    101.14 o 
  18  19   4        4.94      133.49     97.83 o 
  19  19   4      101.53      338.13    133.13 o 
  20  19   4       57.25       81.39     70.92 o 
  21  19   4       42.34       69.97     87.75 o 
  22  19   4      158.02       56.49    100.97 o 
 -24  20   4        0.03        2.01     46.86 o 
 -23  20   4        2.20      -69.74     71.39 o 
 -22  20   4        8.89      -78.17     78.17 o 
 -21  20   4       89.09        6.29     56.71 o 
 -20  20   4      100.24      196.76     73.51 o 
 -19  20   4     1116.23     1074.71    159.82 o 
 -18  20   4      374.31      420.88    148.80 o 
 -17  20   4      573.15      547.70    103.23 o 
 -16  20   4        7.82       27.68     47.23 o 
 -15  20   4      405.64      450.59    100.78 o 
 -14  20   4        0.10       13.96     34.12 o 
 -13  20   4       12.17       70.70     37.19 o 
 -12  20   4       69.22       63.56     44.16 o 
 -11  20   4      211.55      174.95     51.23 o 
 -10  20   4      122.16       66.05     36.08 o 
  -9  20   4       91.28       89.42     35.66 o 
  -8  20   4       80.49       52.21     32.97 o 
  -7  20   4        1.86       -0.44     58.55 o 
  -6  20   4        3.90        8.39     39.67 o 
  -5  20   4      602.73      488.32     85.48 o 
  -4  20   4      756.52      644.22    100.97 o 
  -3  20   4       73.48       99.65     48.04 o 
  -2  20   4      566.70      553.23     87.86 o 
  -1  20   4     1004.44      970.41    120.73 o 
   0  20   4      669.24      844.33    109.97 o 
   1  20   4      152.82      131.84     67.95 o 
   2  20   4      808.50      750.53     82.16 o 
   3  20   4       40.55       11.85     31.70 o 
   4  20   4      360.17      246.47     50.07 o 
   5  20   4      173.66      144.80     43.44 o 
   6  20   4      240.87      274.98     60.23 o 
   7  20   4     1517.51     1274.02    117.37 o 
   8  20   4      964.19      926.46    100.46 o 
   9  20   4       81.62      101.24     44.74 o 
  10  20   4       25.55        9.99     53.73 o 
  11  20   4        4.61       60.17     32.72 o 
  12  20   4        0.93       -2.33     34.61 o 
  13  20   4      163.92      155.19     46.78 o 
  14  20   4      167.91       98.87     57.06 o 
  15  20   4       54.83       79.25     91.85 o 
  16  20   4      279.53      163.11     78.10 o 
  17  20   4      199.45      225.94    167.06 o 
  18  20   4       94.54      110.25    116.74 o 
  19  20   4       39.30      123.18    109.14 o 
  20  20   4        1.28      -24.89     86.93 o 
  21  20   4        4.47       98.34    103.02 o 
  22  20   4      186.58      185.32    135.74 o 
 -23  21   4      109.72       49.65     53.85 o 
 -22  21   4       29.39      -41.19     44.08 o 
 -21  21   4       70.54       63.91     46.46 o 
 -20  21   4      190.92      241.40     89.07 o 
 -19  21   4      265.40      513.10    212.66 o 
 -18  21   4      213.04      175.27    122.32 o 
 -17  21   4      620.18      793.63    159.50 o 
 -16  21   4       56.04       52.58     71.58 o 
 -15  21   4      107.84      206.51     77.02 o 
 -14  21   4      262.98      351.08     86.15 o 
 -13  21   4      846.64      696.03    102.33 o 
 -12  21   4     1248.79     1188.94    109.28 o 
 -11  21   4       12.54      -25.28     49.98 o 
 -10  21   4      875.89      850.73     91.50 o 
  -9  21   4       22.42       27.74     29.28 o 
  -8  21   4       88.10       31.69     52.14 o 
  -7  21   4        4.73       -4.50     33.93 o 
  -6  21   4      242.50      237.84     63.30 o 
  -5  21   4      294.30      209.64     62.58 o 
  -4  21   4     4814.67     5061.06    254.75 o 
  -3  21   4      345.24      282.15     75.67 o 
  -2  21   4     1552.82     1504.98    141.86 o 
  -1  21   4      110.99      194.66     61.49 o 
   0  21   4      745.62      577.60     92.12 o 
   1  21   4      196.65      176.30     59.64 o 
   2  21   4      100.51      123.32     74.84 o 
   3  21   4        9.40      -10.05     40.08 o 
   4  21   4      172.66      240.67     64.79 o 
   5  21   4      101.32      120.11     40.35 o 
   6  21   4      399.20      379.52     66.64 o 
   7  21   4      467.05      560.69     82.63 o 
   8  21   4       50.66      143.52     52.61 o 
   9  21   4       33.23       83.62     42.03 o 
  10  21   4       39.30       30.74     51.86 o 
  11  21   4      525.43      498.90     75.69 o 
  12  21   4      593.98      540.51     76.93 o 
  13  21   4       30.33       53.61     40.82 o 
  14  21   4      439.56      588.70     85.34 o 
  15  21   4        3.73       80.06     53.21 o 
  16  21   4       46.90       86.41     72.36 o 
  17  21   4     2397.64     2152.97    341.38 o 
  18  21   4      126.78      232.59    141.79 o 
  19  21   4      252.51      437.97    186.33 o 
  20  21   4      118.85      410.04    181.27 o 
  21  21   4        0.12       -9.79     93.14 o 
 -22  22   4       91.27     -134.57    134.57 o 
 -21  22   4        6.53      -86.27     86.27 o 
 -20  22   4       12.20       85.57    115.25 o 
 -19  22   4       35.97      170.87     86.95 o 
 -18  22   4       56.11       26.34     43.35 o 
 -17  22   4        3.57       54.15     58.56 o 
 -16  22   4        4.61      114.92     73.05 o 
 -15  22   4      104.30      141.13     74.10 o 
 -14  22   4        6.94       27.42     79.62 o 
 -13  22   4       15.43        1.61     41.73 o 
 -12  22   4      192.30      178.66     72.59 o 
 -11  22   4        3.05      -31.85     31.85 o 
 -10  22   4      260.66      258.31     71.11 o 
  -9  22   4       18.03       85.84     53.78 o 
  -8  22   4      162.69      217.83    196.43 o 
  -7  22   4        3.08       -7.27     40.89 o 
  -6  22   4        4.11       -6.23     53.22 o 
  -5  22   4      324.69      406.64     80.45 o 
  -4  22   4      455.78      492.82     96.34 o 
  -3  22   4     1028.36     1045.41    125.43 o 
  -2  22   4     1029.76     1127.29    132.34 o 
  -1  22   4      174.66      348.47     83.01 o 
   0  22   4      232.61      267.52     70.70 o 
   1  22   4      140.10      135.02     80.63 o 
   2  22   4        0.60      -34.49     72.18 o 
   3  22   4      214.91       89.99     51.36 o 
   4  22   4        0.01       -9.99     31.37 o 
   5  22   4        1.35       41.84     44.62 o 
   6  22   4       49.69       75.63     49.04 o 
   7  22   4       18.87       89.55     47.39 o 
   8  22   4       22.41       55.70     44.69 o 
   9  22   4        3.04      -20.54     57.64 o 
  10  22   4       18.76      -10.62    110.16 o 
  11  22   4       25.33       12.31     52.92 o 
  12  22   4       28.67      -12.79     51.45 o 
  13  22   4      218.76      228.74     70.18 o 
  14  22   4       15.38      -14.61     50.65 o 
  15  22   4       95.01      128.99     69.32 o 
  16  22   4        3.79      -58.38     67.30 o 
  17  22   4      203.27      269.60     96.10 o 
  18  22   4       17.46      -19.38     59.49 o 
  19  22   4       50.32        7.98     84.38 o 
  20  22   4      221.95      219.40     98.64 o 
  21  22   4       18.95     -152.93    152.93 o 
 -21  23   4       20.32       -0.33    132.77 o 
 -20  23   4       36.28       73.96     89.96 o 
 -19  23   4       96.86     -100.36    135.09 o 
 -18  23   4      338.52      378.35    156.30 o 
 -17  23   4       61.34      289.60    142.40 o 
 -16  23   4        1.17      145.15    114.37 o 
 -15  23   4      147.07      187.48    104.51 o 
 -14  23   4       47.94      446.33    160.91 o 
 -13  23   4        1.53       30.84     89.26 o 
 -12  23   4      389.50      195.50    108.50 o 
 -11  23   4        2.90      146.28    114.39 o 
 -10  23   4      772.36      714.09    180.41 o 
  -9  23   4      772.21      824.79    128.24 o 
  -8  23   4      265.39      267.62     76.72 o 
  -7  23   4       22.59        0.39     50.83 o 
  -6  23   4       89.08       76.69     49.11 o 
  -5  23   4        0.21      -17.43     40.17 o 
  -4  23   4      274.22      314.35     81.47 o 
  -3  23   4      100.63      121.87     66.19 o 
  -2  23   4      441.21      330.50    102.16 o 
  -1  23   4       60.39       35.79     70.23 o 
   0  23   4       23.63       32.55     47.53 o 
   1  23   4       19.59       59.75     56.28 o 
   2  23   4      292.68      425.45     94.86 o 
   3  23   4        5.63      104.50     68.55 o 
   4  23   4       17.28       87.24     63.60 o 
   5  23   4      246.85      171.14     72.15 o 
   6  23   4        0.02      136.95     74.87 o 
   7  23   4        1.45       59.08     65.45 o 
   8  23   4        0.04        8.03     54.22 o 
   9  23   4       31.17        4.13     56.17 o 
  10  23   4      180.00      140.16     54.61 o 
  11  23   4       41.70      -14.11     61.57 o 
  12  23   4        2.20       54.45     59.01 o 
  13  23   4        3.44      -12.69     89.00 o 
  14  23   4      164.32      176.09     84.83 o 
  15  23   4      324.06      142.38     54.13 o 
  16  23   4       75.30       15.96     51.09 o 
  17  23   4      178.28      201.31     81.01 o 
  18  23   4       15.53      -66.03     75.90 o 
  19  23   4      112.51       76.03     82.41 o 
  20  23   4       23.00      -72.35    129.86 o 
 -20  24   4       27.34       87.75     96.33 o 
 -19  24   4      465.38      514.04    177.02 o 
 -18  24   4      700.56      593.54    177.67 o 
 -17  24   4     2263.64     1909.96    312.08 o 
 -16  24   4      888.03      849.90    208.29 o 
 -15  24   4       19.44       32.63    103.83 o 
 -14  24   4       51.34       30.90    110.80 o 
 -13  24   4       60.71      175.95    122.82 o 
 -12  24   4      178.99      310.64    119.60 o 
 -11  24   4      240.65      179.44    117.04 o 
 -10  24   4      632.51      687.15    165.38 o 
  -9  24   4       10.49       16.69    103.24 o 
  -8  24   4       32.05       56.76     74.59 o 
  -7  24   4      149.96      397.71    115.59 o 
  -6  24   4       70.07      100.07     64.30 o 
  -5  24   4        0.08       14.01     73.11 o 
  -4  24   4      429.77      421.53    103.82 o 
  -3  24   4       61.45      122.54     54.35 o 
  -2  24   4      107.99      139.49     61.12 o 
  -1  24   4      381.04      378.05    148.91 o 
   0  24   4       35.80       50.12     54.54 o 
   1  24   4      151.74       87.01     56.66 o 
   2  24   4      393.39      419.69     93.23 o 
   3  24   4      628.95      716.54    111.94 o 
   4  24   4      375.45      358.44     82.40 o 
   5  24   4        0.22       34.26     53.66 o 
   6  24   4     1365.83     1650.61    177.47 o 
   7  24   4      246.60      263.92     93.56 o 
   8  24   4       14.73       -2.39     71.67 o 
   9  24   4       26.99       57.23     87.60 o 
  10  24   4      357.30      204.22     70.49 o 
  11  24   4      663.37      876.94    197.85 o 
  12  24   4      344.06      436.17    109.54 o 
  13  24   4      199.89      118.86     72.06 o 
  14  24   4      503.59      690.16    134.57 o 
  15  24   4       42.05      205.69     91.48 o 
  16  24   4       59.88       -2.99    119.49 o 
  17  24   4       49.87       20.31     89.47 o 
  18  24   4      278.22      246.65     76.50 o 
  19  24   4      129.99      183.63     91.85 o 
 -19  25   4        3.66     -147.54    147.54 o 
 -18  25   4        4.46      134.01    116.11 o 
 -17  25   4       26.61      171.13    125.45 o 
 -16  25   4        3.48      149.01    142.43 o 
 -15  25   4       85.84      -26.23     75.65 o 
 -14  25   4       43.49       96.30    113.01 o 
 -13  25   4      239.42      283.63    126.71 o 
 -12  25   4       77.04       94.79     81.44 o 
 -11  25   4       74.13      328.47    132.06 o 
 -10  25   4        3.68       40.21    102.68 o 
  -9  25   4       19.47      -41.04     84.16 o 
  -8  25   4      432.84      564.85    169.25 o 
  -7  25   4       36.66       94.67    103.85 o 
  -6  25   4      187.78      230.30     65.07 o 
  -5  25   4        4.71       11.82     79.09 o 
  -4  25   4       32.27       86.14     87.46 o 
  -3  25   4        2.02        8.79     53.45 o 
  -2  25   4        2.37      -16.37     38.78 o 
  -1  25   4       34.52       57.91     86.98 o 
   0  25   4        6.34      -67.25     67.25 o 
   1  25   4       32.84       62.11     54.85 o 
   2  25   4      174.41      300.76     88.71 o 
   3  25   4       17.53       38.53     97.90 o 
   4  25   4      162.05      180.92     77.29 o 
   5  25   4       48.74       12.21     49.24 o 
   6  25   4      250.97      341.08     99.86 o 
   7  25   4       49.33       70.40     66.46 o 
   8  25   4      194.43      360.12     88.51 o 
   9  25   4      110.00      195.43     80.31 o 
  10  25   4        6.54      140.00     83.56 o 
  11  25   4       25.99       -7.47     51.52 o 
  12  25   4        0.03      -70.97     70.97 o 
  13  25   4        4.80      -67.24     67.24 o 
  14  25   4       28.61       82.20     78.10 o 
  15  25   4        1.22      -55.15     72.51 o 
  16  25   4       14.83       39.60     72.67 o 
  17  25   4       62.13       63.46     92.12 o 
  18  25   4        1.39      146.76    127.05 o 
  19  25   4       13.31       -5.75    141.56 o 
 -18  26   4       67.90      442.31    181.32 o 
 -17  26   4       21.73      207.50    113.93 o 
 -16  26   4       48.11      -61.45     91.84 o 
 -15  26   4       29.03      -91.40     92.81 o 
 -14  26   4       13.49      177.20    107.76 o 
 -13  26   4        0.58      184.36    134.64 o 
 -12  26   4        1.12       58.28     98.63 o 
 -11  26   4       23.80       92.62     96.33 o 
 -10  26   4        0.24      -95.11     95.11 o 
  -9  26   4       19.19     -102.61    102.61 o 
  -8  26   4      107.41       84.49    109.64 o 
  -7  26   4      272.10      339.48    126.15 o 
  -6  26   4        0.05       66.54     98.62 o 
  -5  26   4      137.14      214.21    134.11 o 
  -4  26   4      214.11      213.81     72.91 o 
  -3  26   4      226.07      278.26     91.04 o 
  -2  26   4       28.35      -37.77     42.46 o 
  -1  26   4        0.80       15.28     45.84 o 
   0  26   4        0.47       33.76     52.74 o 
   1  26   4        0.04      -40.82     45.12 o 
   2  26   4       66.93       17.70     47.28 o 
   3  26   4       20.66      165.44     76.44 o 
   4  26   4       52.75        6.30     48.24 o 
   5  26   4      289.46       92.14    173.75 o 
   6  26   4      309.77      385.94    101.80 o 
   7  26   4        9.65      -24.01     98.67 o 
   8  26   4       25.17       35.89     66.49 o 
   9  26   4      123.06      211.75     88.81 o 
  10  26   4      183.46      214.87    117.84 o 
  11  26   4       21.02       26.74     57.91 o 
  12  26   4        3.76       16.03     96.16 o 
  13  26   4       10.71        9.78     59.72 o 
  14  26   4        0.22      -95.35     95.35 o 
  15  26   4      112.91      142.60     72.88 o 
  16  26   4        0.23       94.41    128.73 o 
  17  26   4       25.79     -114.10    114.10 o 
  18  26   4      106.08      107.98    100.29 o 
 -17  27   4      498.68      665.32    201.19 o 
 -16  27   4       62.99       82.75    128.89 o 
 -15  27   4        9.72      103.32    143.26 o 
 -14  27   4       19.69       34.20     82.52 o 
 -13  27   4       60.47        2.02    111.11 o 
 -12  27   4       54.96      206.53    121.76 o 
 -11  27   4      612.19      641.08    180.35 o 
 -10  27   4      652.68      695.25    199.69 o 
  -9  27   4      654.70      677.01    183.10 o 
  -8  27   4       33.11      181.46    117.69 o 
  -7  27   4      215.23      253.63    125.79 o 
  -6  27   4      169.58      166.88    117.51 o 
  -5  27   4        0.67      -20.12     74.82 o 
  -4  27   4        2.35      -94.45     98.57 o 
  -3  27   4      205.68      342.73    147.96 o 
  -2  27   4       81.23      149.84     69.44 o 
  -1  27   4       73.93      138.25     79.47 o 
   0  27   4        0.33        6.02     50.77 o 
   1  27   4       89.68       87.21     63.88 o 
   2  27   4      204.34      464.71    108.72 o 
   3  27   4        9.12      -70.99     70.99 o 
   4  27   4        0.84       32.93     47.96 o 
   5  27   4        3.90      132.14     68.96 o 
   6  27   4       35.30      -42.84     72.42 o 
   7  27   4      163.62      127.96    166.90 o 
   8  27   4        6.65      -43.19     51.52 o 
   9  27   4      451.59      515.80    114.94 o 
  10  27   4      205.09      247.07    102.20 o 
  11  27   4      184.23      185.05     80.76 o 
  12  27   4      533.96      467.18    114.93 o 
  13  27   4      459.81      482.82    120.74 o 
  14  27   4     1006.42      830.53    153.22 o 
  15  27   4      127.26      -66.88     66.88 o 
  16  27   4        0.08      -74.70     74.70 o 
  17  27   4      136.20      527.37    207.53 o 
 -16  28   4       59.67      469.36    166.14 o 
 -15  28   4      131.78      116.61    129.11 o 
 -14  28   4        7.07       17.29     73.27 o 
 -13  28   4      120.13      348.37    143.89 o 
 -12  28   4        0.01      130.57    123.66 o 
 -11  28   4        4.31      116.96     78.27 o 
 -10  28   4       30.90       16.89     84.17 o 
  -9  28   4      143.87      112.98     96.38 o 
  -8  28   4       32.31      -14.69     93.32 o 
  -7  28   4      323.66      473.12    175.96 o 
  -6  28   4        0.00       77.73     95.57 o 
  -5  28   4        9.68       58.69     92.89 o 
  -4  28   4      210.36      288.27    118.59 o 
  -3  28   4       70.20       39.35     68.54 o 
  -2  28   4       28.00      281.90    153.36 o 
  -1  28   4      134.02      172.03    105.07 o 
   0  28   4       29.04       38.43     41.11 o 
   1  28   4       10.01      -45.65     61.59 o 
   2  28   4       61.17       42.94     50.38 o 
   3  28   4       30.14      -31.19     61.32 o 
   4  28   4       10.96       54.13     74.45 o 
   5  28   4        8.21      127.79     60.50 o 
   6  28   4        1.69       11.75     49.13 o 
   7  28   4        7.80       -0.06     72.09 o 
   8  28   4       20.97      -91.87    333.74 o 
   9  28   4       49.15      -33.06    110.65 o 
  10  28   4       58.30       72.36     69.90 o 
  11  28   4       14.50      -18.90     75.45 o 
  12  28   4        0.40      121.55     76.02 o 
  13  28   4        0.65      -98.07    202.86 o 
  14  28   4       11.56      103.07     67.87 o 
  15  28   4       17.15      -72.36    100.73 o 
  16  28   4        2.31      -14.66     87.21 o 
 -15  29   4        1.89      286.75    164.81 o 
 -14  29   4        9.26        0.63     91.86 o 
 -13  29   4        0.27      243.72    148.34 o 
 -12  29   4        9.18      142.91    104.81 o 
 -11  29   4        2.58      -56.87    124.65 o 
 -10  29   4       25.55      -58.00     73.67 o 
  -9  29   4      134.16      192.91    141.74 o 
  -8  29   4        9.66       11.63    118.98 o 
  -7  29   4        6.70       -9.49     83.47 o 
  -6  29   4       90.84      -14.05     71.77 o 
  -5  29   4        0.07        0.55     72.18 o 
  -4  29   4        6.03      160.03    118.16 o 
  -3  29   4      251.79      190.33     72.81 o 
  -2  29   4        1.15        3.00     92.09 o 
  -1  29   4       18.97      -71.44     84.05 o 
   0  29   4       57.34       97.47    112.26 o 
   1  29   4        6.64      127.96    100.97 o 
   2  29   4       82.80      175.29    115.27 o 
   3  29   4       67.72       28.24     65.99 o 
   4  29   4      147.71      155.75     73.42 o 
   5  29   4       15.95       50.45     67.05 o 
   6  29   4        0.47      102.27     68.87 o 
   7  29   4      106.09      147.55     76.80 o 
   8  29   4       72.67       45.04     52.50 o 
   9  29   4       29.84      -23.39     98.60 o 
  10  29   4        6.27       18.75     69.41 o 
  11  29   4       33.52      -31.92     64.31 o 
  12  29   4       70.24      -11.35     67.42 o 
  13  29   4       67.84       58.02     71.30 o 
  14  29   4       34.19      206.63     90.71 o 
  15  29   4        0.04        8.56     57.53 o 
 -14  30   4       14.88       32.70     84.32 o 
 -13  30   4       32.70      191.78    152.91 o 
 -12  30   4       35.58      153.07    111.86 o 
 -11  30   4      205.78       79.80    126.64 o 
 -10  30   4       54.76      165.84    131.63 o 
  -9  30   4      261.53      115.16    116.16 o 
  -8  30   4        3.40       74.56     99.13 o 
  -7  30   4       11.15       38.65    119.70 o 
  -6  30   4       51.41      116.30     80.90 o 
  -5  30   4      259.99      169.45     93.02 o 
  -4  30   4        3.08       45.81     71.57 o 
  -3  30   4      379.92      504.46    167.64 o 
  -2  30   4      545.21      545.27    155.89 o 
  -1  30   4      906.94     1078.41    249.47 o 
   0  30   4      601.57      712.10    194.63 o 
   1  30   4       86.99      164.08     92.96 o 
   2  30   4       29.84      203.65    125.77 o 
   3  30   4        2.20        3.30     86.62 o 
   4  30   4     1244.01     1554.71    301.62 o 
   5  30   4      222.76      253.55    129.75 o 
   6  30   4       96.19      136.50     75.46 o 
   7  30   4      233.11      296.54    105.04 o 
   8  30   4     1045.02     1078.76    171.65 o 
   9  30   4      267.93      260.83    129.62 o 
  10  30   4      438.65      499.65    122.55 o 
  11  30   4      490.36      272.57     89.49 o 
  12  30   4     1143.46     1010.65    171.99 o 
  13  30   4      532.42      124.17    174.55 o 
  14  30   4      282.28      119.64    102.53 o 
 -13  31   4       27.38      166.91    138.34 o 
 -12  31   4       29.63        0.32    112.74 o 
 -11  31   4        8.64      140.80    116.77 o 
 -10  31   4        2.28       48.11     79.75 o 
  -9  31   4        3.81       78.62     87.32 o 
  -8  31   4       13.52       38.17     81.99 o 
  -7  31   4        6.72       95.94     86.32 o 
  -6  31   4       45.75      132.60    105.27 o 
  -5  31   4        9.54       24.33     82.10 o 
  -4  31   4       94.83       47.28     80.26 o 
  -3  31   4        1.41       80.83     77.70 o 
  -2  31   4       56.04      -85.00     91.90 o 
  -1  31   4        5.91       61.83     79.50 o 
   0  31   4       16.49       24.93     88.38 o 
   1  31   4       37.52      -38.85     92.58 o 
   2  31   4       57.25      219.31    110.74 o 
   3  31   4       21.02      -21.71     93.79 o 
   4  31   4       51.97      144.17     91.85 o 
   5  31   4       20.07      121.20    105.44 o 
   6  31   4        3.78      -64.49    130.32 o 
   7  31   4       83.16       78.90     80.54 o 
   8  31   4       40.37       36.83     97.73 o 
   9  31   4        1.74       -8.66     87.94 o 
  10  31   4       55.53      -79.86     97.62 o 
  11  31   4       28.69      175.74    124.64 o 
  12  31   4      115.57       29.13    134.46 o 
 -11  32   4        4.36       15.95     86.78 o 
 -10  32   4        2.03     -149.91    149.91 o 
  -9  32   4        0.02      201.65    141.91 o 
  -8  32   4       18.87      200.75    127.65 o 
  -7  32   4       67.85     -121.06    121.06 o 
  -6  32   4       65.45      180.85    145.82 o 
  -5  32   4       66.40      129.42    118.70 o 
  -4  32   4        0.11      -48.85     99.84 o 
  -3  32   4        4.08      -53.48     80.99 o 
  -2  32   4        0.00        9.73     69.37 o 
  -1  32   4       68.18       43.62     95.03 o 
   0  32   4       34.23       73.72     93.94 o 
   1  32   4        7.13        5.67     74.77 o 
   2  32   4        0.08      -95.55    104.04 o 
   3  32   4        6.26     -112.78    112.78 o 
   4  32   4       50.42       74.80     91.54 o 
   5  32   4        2.52     -111.57    111.57 o 
   6  32   4       73.39       14.05    110.09 o 
   7  32   4        1.09       87.14    106.11 o 
   8  32   4       24.95     -115.55    115.55 o 
   9  32   4        0.48      106.71    101.72 o 
  10  32   4       11.27      -28.90     85.54 o 
  -9  33   4      161.55      168.94    116.33 o 
  -8  33   4      197.12     -121.38    121.38 o 
  -7  33   4      251.45      309.61    121.88 o 
  -6  33   4      103.74       41.14     92.17 o 
  -5  33   4      184.98      116.80     93.75 o 
  -4  33   4      142.13      -96.49     96.49 o 
  -3  33   4      127.45      168.02    117.27 o 
  -2  33   4      502.08      307.32    151.51 o 
  -1  33   4     1119.03     1007.68    243.97 o 
   0  33   4      759.41      591.32    177.54 o 
   1  33   4      827.78     1033.96    254.08 o 
   2  33   4      192.69      -68.03     90.78 o 
   3  33   4       25.20      -13.19     79.38 o 
   4  33   4       36.91       77.01     98.98 o 
   5  33   4       15.20      271.77    130.42 o 
   6  33   4        5.74      -24.49     75.00 o 
   7  33   4        5.34     -114.93    114.93 o 
   8  33   4        5.99     -144.15    144.15 o 
  -6  34   4        8.31      122.64    104.86 o 
  -5  34   4        5.25      -32.35     79.10 o 
  -4  34   4        0.42      102.82    100.22 o 
  -3  34   4        1.54     -138.11    138.11 o 
  -2  34   4        7.70       27.80     78.40 o 
  -1  34   4       47.00      -14.33     73.88 o 
   0  34   4       18.77     -134.15    134.15 o 
   1  34   4       12.48      391.20    156.13 o 
   2  34   4       12.81      113.82     98.66 o 
   3  34   4        2.04      265.40    169.98 o 
   4  34   4        0.04       79.20     95.47 o 
   5  34   4        8.44       29.38     85.64 o 
   6  34   4        1.75     -111.76    111.76 o 
 -28   1   5      103.92      124.76     72.84 o 
 -27   1   5        6.18        4.72     66.59 o 
 -26   1   5        0.97       23.73     53.34 o 
 -25   1   5      450.16      176.31    100.75 o 
 -24   1   5       26.92       -1.54     67.81 o 
 -23   1   5      398.84      381.27    104.18 o 
 -22   1   5      258.20      229.97     77.09 o 
 -21   1   5      151.37       93.25     72.37 o 
 -20   1   5       10.35      -53.20     53.20 o 
 -19   1   5      144.93      234.77     77.61 o 
 -18   1   5       19.76      -10.05     48.69 o 
 -17   1   5      830.67      858.60     96.93 o 
 -16   1   5       36.85       35.66     30.82 o 
 -15   1   5       13.35       53.72     32.37 o 
 -14   1   5       31.28       73.85     46.48 o 
 -13   1   5       18.82      -12.70     27.42 o 
 -12   1   5     1546.07     1294.72     94.34 o 
 -11   1   5     3258.05     2972.96    134.61 o 
 -10   1   5     2135.40     1714.09     86.55 o 
  -9   1   5     3144.79     2613.34     99.59 o 
  -8   1   5     3380.27     2465.96     89.66 o 
  -7   1   5     3968.09     2965.49     92.35 o 
  -6   1   5     2128.21     1385.40     74.07 o 
  -5   1   5       23.17       40.18     12.40 o 
  -4   1   5     1370.56     1236.54     45.74 o 
  -3   1   5     1440.35     1104.67     39.82 o 
  -2   1   5     2795.48     2463.47     66.51 o 
  -1   1   5     1933.49     1791.04    100.49 o 
   0   1   5      763.73      612.36     82.64 o 
   1   1   5     2704.15     2206.35    136.57 o 
   2   1   5     3323.13     2577.88     85.44 o 
   3   1   5     1023.74      974.39     58.52 o 
   4   1   5      739.83      710.35     62.16 o 
   5   1   5      352.25      257.53     27.72 o 
   6   1   5       70.12       38.39     21.52 o 
   7   1   5      212.90      159.21     37.76 o 
   8   1   5      955.56      862.54    124.65 o 
   9   1   5      928.10      711.60     91.17 o 
  10   1   5     2886.60     2184.33    158.60 o 
  11   1   5     3548.06     2765.31    183.58 o 
  12   1   5     2027.57     1740.15    159.75 o 
  13   1   5     1190.72      961.19    125.62 o 
  14   1   5        0.61      -45.96     50.51 o 
  15   1   5        8.52       26.76     44.62 o 
  16   1   5      467.64      318.96     82.70 o 
  17   1   5       15.21       95.87     70.85 o 
  18   1   5      196.57      241.49     83.74 o 
  19   1   5      459.82      421.89    102.01 o 
  20   1   5      172.40      202.38    127.42 o 
  21   1   5      190.66      317.34    102.14 o 
  22   1   5      325.97      411.17    109.68 o 
  23   1   5        3.73       24.27     54.40 o 
  24   1   5       14.81      -54.58     60.40 o 
  25   1   5       13.72      110.05     68.47 o 
  26   1   5        4.67      -50.39     90.43 o 
 -28   2   5       13.62       56.91     78.59 o 
 -27   2   5        7.24        7.99     59.60 o 
 -26   2   5       10.14       12.53     46.28 o 
 -25   2   5       62.53      157.96     70.12 o 
 -24   2   5        6.94       81.33     66.89 o 
 -23   2   5      161.83      140.68     94.92 o 
 -22   2   5       68.19        7.52     61.15 o 
 -21   2   5      107.47      140.18     62.67 o 
 -20   2   5      295.36      190.91     90.07 o 
 -19   2   5       42.12      -22.59     45.45 o 
 -18   2   5      315.18      272.42     61.69 o 
 -17   2   5        0.15       52.75     68.65 o 
 -16   2   5        1.77      -30.81     47.94 o 
 -15   2   5       50.15        6.86     33.26 o 
 -14   2   5        4.73        7.50     29.06 o 
 -13   2   5      877.22      751.38     76.69 o 
 -12   2   5     1014.41      786.41     73.83 o 
 -11   2   5      140.68      152.44     35.65 o 
 -10   2   5      775.25      873.18     71.09 o 
  -9   2   5      109.72      189.08     36.76 o 
  -8   2   5      601.51      500.79     50.21 o 
  -7   2   5      205.01      205.03     27.44 o 
  -6   2   5      490.62      732.55    156.60 o 
  -5   2   5       99.26       47.95     17.96 o 
  -4   2   5      169.62      113.38     14.94 o 
  -3   2   5      123.01      209.40     20.54 o 
  -2   2   5     1109.57     1017.23     39.55 o 
  -1   2   5        9.10       -1.81     19.10 o 
   0   2   5      565.86      369.92     32.24 o 
   1   2   5     3553.96     2895.32    105.65 o 
   2   2   5     3205.11     2099.95     92.91 o 
   3   2   5     5553.86     4317.32    110.58 o 
   4   2   5     4458.77     3621.32    219.07 o 
   5   2   5     1576.27     1157.68     85.58 o 
   6   2   5      340.73      328.23     51.51 o 
   7   2   5      180.74       96.06     32.76 o 
   8   2   5      675.77      600.67     76.51 o 
   9   2   5      848.16      710.98     89.62 o 
  10   2   5      704.01      657.64     89.44 o 
  11   2   5     1284.75     1111.80    116.25 o 
  12   2   5     1950.23     1670.23    205.55 o 
  13   2   5      464.33      353.43     87.98 o 
  14   2   5      120.20      107.84     57.73 o 
  15   2   5       12.42      -43.18     46.47 o 
  16   2   5      123.14      193.95     79.17 o 
  17   2   5       34.48      -20.90     45.73 o 
  18   2   5        0.90       90.79     65.17 o 
  19   2   5        0.10      107.46     72.04 o 
  20   2   5       50.72       91.94     72.19 o 
  21   2   5        6.81       70.08     63.26 o 
  22   2   5        0.76       13.00     82.32 o 
  23   2   5      224.75       62.72     67.48 o 
  24   2   5        0.37       28.55     61.65 o 
  25   2   5       14.10      119.76     69.52 o 
  26   2   5        2.09      -24.96    121.39 o 
 -28   3   5       38.70       89.59    126.95 o 
 -27   3   5       83.30       85.73     66.43 o 
 -26   3   5        3.70      -42.67     70.87 o 
 -25   3   5      355.58      466.15    109.73 o 
 -24   3   5      199.53      303.89     88.12 o 
 -23   3   5      922.97     1078.61    216.88 o 
 -22   3   5        0.47      -79.77     79.77 o 
 -21   3   5      122.51      188.48     75.23 o 
 -20   3   5      139.85       57.17     31.90 o 
 -19   3   5     1230.16     1305.40    118.92 o 
 -18   3   5      428.06      273.76     60.86 o 
 -17   3   5     2494.00     2924.22    282.87 o 
 -16   3   5        1.80       52.65     47.86 o 
 -15   3   5      324.25      327.14     55.64 o 
 -14   3   5      675.97      869.87     84.98 o 
 -13   3   5     1017.33     1144.26     78.11 o 
 -12   3   5        1.88        8.07     22.58 o 
 -11   3   5      607.62      668.06     65.52 o 
 -10   3   5     3815.65     4485.20    157.63 o 
  -9   3   5      487.38      708.07     62.47 o 
  -8   3   5     8141.24    10338.87    270.24 o 
  -7   3   5     1562.46     2219.43    128.98 o 
  -6   3   5    11928.41    17573.65    755.40 o 
  -5   3   5    11869.58    15726.46    583.53 o 
  -4   3   5    18141.20    23897.67    207.34 o 
  -3   3   5     6204.55     8174.61    264.58 o 
  -2   3   5     2021.99     2721.75    103.78 o 
  -1   3   5    29207.60    39544.39    394.21 o 
   0   3   5      177.67      153.73     16.98 o 
   1   3   5     1012.29     1250.47     66.91 o 
   2   3   5    19945.48    27476.45   1121.84 o 
   3   3   5       26.04       39.20     19.45 o 
   4   3   5      322.74      595.05     41.55 o 
   5   3   5      881.24     1772.80    102.60 o 
   6   3   5        1.13       -4.83     22.33 o 
   7   3   5       76.02      206.07     42.13 o 
   8   3   5     1273.45     1564.66    118.30 o 
   9   3   5     8317.01    10208.68    314.50 o 
  10   3   5     2220.51     2666.41    169.02 o 
  11   3   5      211.96      244.07     37.97 o 
  12   3   5      383.25      353.29     79.74 o 
  13   3   5     6843.88     8519.10    345.38 o 
  14   3   5     2539.00     3342.61    234.08 o 
  15   3   5       65.84       25.74     53.02 o 
  16   3   5      177.58      244.81     67.18 o 
  17   3   5       27.80        9.91     45.45 o 
  18   3   5      157.72       79.25     46.79 o 
  19   3   5     1373.10     1712.76    194.30 o 
  20   3   5      194.26      205.56    165.43 o 
  21   3   5       52.66       23.41     59.77 o 
  22   3   5       93.65       72.26     78.25 o 
  23   3   5     1437.17     1470.47    197.94 o 
  24   3   5      111.72       75.18    126.33 o 
  25   3   5       60.32        4.91    160.49 o 
  26   3   5       34.61       16.68     59.51 o 
 -28   4   5       23.11      238.70     87.88 o 
 -27   4   5       65.28      190.00    122.43 o 
 -26   4   5       29.13       31.88    105.53 o 
 -25   4   5      350.37      301.28    100.51 o 
 -24   4   5       70.26      277.54     94.01 o 
 -23   4   5      420.23      463.40    111.51 o 
 -22   4   5      220.05      235.96    116.54 o 
 -21   4   5     1018.12     1092.24    153.99 o 
 -20   4   5      392.64      356.90    118.67 o 
 -19   4   5     1156.81     1016.77    109.51 o 
 -18   4   5       11.60       22.26     47.09 o 
 -17   4   5      796.85      650.86    100.15 o 
 -16   4   5      219.27      165.92     62.17 o 
 -15   4   5      547.29      441.61     64.96 o 
 -14   4   5     1110.59      934.02     90.18 o 
 -13   4   5      923.57      836.80     82.59 o 
 -12   4   5      661.90      572.80     65.01 o 
 -11   4   5       99.71      106.34     33.68 o 
 -10   4   5       79.38      136.96     74.46 o 
  -9   4   5      399.99      380.15     59.19 o 
  -8   4   5      145.34      232.62     42.04 o 
  -7   4   5      364.64      213.60     41.56 o 
  -6   4   5      350.36      212.13     67.14 o 
  -5   4   5      625.55      590.69     40.80 o 
  -4   4   5      230.71      237.41     48.89 o 
  -3   4   5      290.03      245.68     51.07 o 
  -2   4   5     3955.13     3084.26    206.27 o 
  -1   4   5    15608.83    12667.24    151.34 o 
   0   4   5     8964.10     7686.00    185.58 o 
   1   4   5     3802.97     3171.91    119.46 o 
   2   4   5     4275.44     3400.23     87.65 o 
   3   4   5     2181.18     1545.31     84.27 o 
   4   4   5     1708.46     1220.72     89.29 o 
   5   4   5      376.14      272.38     31.08 o 
   6   4   5      124.10       89.45     19.99 o 
   7   4   5     1248.16     1151.41     97.68 o 
   8   4   5      841.23      633.91     82.84 o 
   9   4   5      265.95      279.92     95.79 o 
  10   4   5      347.57      337.65     66.09 o 
  11   4   5      298.83      259.46     74.55 o 
  12   4   5      517.37      319.78     68.99 o 
  13   4   5       13.56       69.53     50.61 o 
  14   4   5        4.99      -33.99     54.15 o 
  15   4   5       67.23       74.50     87.64 o 
  16   4   5       37.91       43.29     82.54 o 
  17   4   5       17.57       85.50     48.90 o 
  18   4   5      144.41      279.50     90.89 o 
  19   4   5       98.59      207.93    111.04 o 
  20   4   5      112.53      105.08     62.68 o 
  21   4   5       82.73      119.79     75.74 o 
  22   4   5       25.46        4.29     64.59 o 
  23   4   5        0.79       64.61     60.67 o 
  24   4   5      302.63      221.72     81.54 o 
  25   4   5        0.00       59.47    108.26 o 
  26   4   5        0.42       27.84    137.76 o 
 -28   5   5       12.62      -76.93    153.21 o 
 -27   5   5      112.48      -16.67    174.92 o 
 -26   5   5        0.16      212.49     91.64 o 
 -25   5   5      108.55       68.74     92.51 o 
 -24   5   5      234.97      151.92     81.35 o 
 -23   5   5      602.31      600.51    127.13 o 
 -22   5   5      163.80      188.25     72.28 o 
 -21   5   5       84.49       32.42     52.51 o 
 -20   5   5      350.88      334.05     91.57 o 
 -19   5   5       43.70       44.65     59.03 o 
 -18   5   5        6.10       10.28     48.36 o 
 -17   5   5        1.18       -9.08     40.00 o 
 -16   5   5       40.20        7.26     51.58 o 
 -15   5   5      374.58      199.72     82.63 o 
 -14   5   5     1117.02     1102.16     98.48 o 
 -13   5   5       11.71      -24.94     24.94 o 
 -12   5   5      849.92      804.49     76.20 o 
 -11   5   5       39.97       48.94     44.09 o 
 -10   5   5     2113.81     2051.01    136.68 o 
  -9   5   5       67.25      125.78     39.16 o 
  -8   5   5      411.12      315.27     75.63 o 
  -7   5   5       32.60       63.81     43.49 o 
  -6   5   5       24.04       -6.22     14.90 o 
  -5   5   5       18.25       21.10     15.22 o 
  -4   5   5      303.24      230.24     54.81 o 
  -3   5   5       32.18      188.09     52.05 o 
  -2   5   5       52.54       58.09     23.54 o 
  -1   5   5      136.55      100.82     16.66 o 
   0   5   5     3214.10     2928.03    104.54 o 
   1   5   5      824.67      713.33     50.67 o 
   2   5   5       22.13       42.24     14.15 o 
   3   5   5       21.83        6.09     13.32 o 
   4   5   5       10.04       11.20     21.37 o 
   5   5   5       44.63       99.56     28.08 o 
   6   5   5       48.18       -3.00     17.96 o 
   7   5   5      325.63      224.17     26.37 o 
   8   5   5        0.13       17.08     32.24 o 
   9   5   5        7.85      -22.04     31.45 o 
  10   5   5      285.91      209.51     86.80 o 
  11   5   5       27.01       35.67     47.40 o 
  12   5   5      621.34      462.07     84.57 o 
  13   5   5      191.80      155.69     63.58 o 
  14   5   5      250.77      277.80     70.16 o 
  15   5   5       22.17       61.69     63.55 o 
  16   5   5      334.29      318.13     95.51 o 
  17   5   5      156.35       83.25     49.27 o 
  18   5   5      532.03      511.00    120.15 o 
  19   5   5      157.24       50.44     71.92 o 
  20   5   5      143.59      107.22     97.25 o 
  21   5   5      231.74      144.51     68.99 o 
  22   5   5      238.77      153.88    130.79 o 
  23   5   5       23.41      -20.67     59.65 o 
  24   5   5      128.62      161.51     94.53 o 
  25   5   5       77.07       77.52     81.03 o 
  26   5   5       99.89       72.61    142.69 o 
 -28   6   5       96.60      252.36     96.67 o 
 -27   6   5      382.34      182.77    129.01 o 
 -26   6   5        9.78       56.51    166.53 o 
 -25   6   5       48.85      190.93    108.44 o 
 -24   6   5      156.47      271.26     91.84 o 
 -23   6   5     1136.87     1348.03    182.31 o 
 -22   6   5       26.25      158.91     70.45 o 
 -21   6   5       19.62      107.49     56.93 o 
 -20   6   5      962.51     1375.49    169.91 o 
 -19   6   5       23.91       -8.60     37.12 o 
 -18   6   5     1802.64     2506.25    161.85 o 
 -17   6   5      554.21      648.40     82.01 o 
 -16   6   5     5277.54     6027.92    231.09 o 
 -15   6   5     4295.88     4215.34    186.34 o 
 -14   6   5     2391.78     2691.27    145.39 o 
 -13   6   5     2891.35     3160.21    151.23 o 
 -12   6   5     2228.55     3020.97    177.71 o 
 -11   6   5     8807.07     9984.60    307.33 o 
 -10   6   5    21239.26    26588.55    843.20 o 
  -9   6   5        2.54        8.18     21.02 o 
  -8   6   5      895.92     1241.69     95.63 o 
  -7   6   5        1.85        1.10     21.29 o 
  -6   6   5      732.49     1185.87     58.31 o 
  -5   6   5      274.77      332.13     58.81 o 
  -4   6   5     1601.32     2189.14    163.99 o 
  -3   6   5    15164.51    20050.31    491.62 o 
  -2   6   5     1552.58     2413.38    391.27 o 
  -1   6   5     9699.64    13748.69    155.37 o 
   0   6   5    78139.55   104759.23    734.97 o 
   1   6   5      382.05      419.69     63.14 o 
   2   6   5     7107.97     9959.19    147.04 o 
   3   6   5     4939.58     6314.56    158.24 o 
   4   6   5     1767.66     1928.39    167.03 o 
   5   6   5    18244.15    25608.79    637.36 o 
   6   6   5      211.23      113.68     29.37 o 
   7   6   5    12382.11    15444.76    321.03 o 
   8   6   5    16562.31    19274.91    407.54 o 
   9   6   5       43.09       37.96     16.74 o 
  10   6   5       33.61       68.44     34.92 o 
  11   6   5     1152.19     1445.35    133.64 o 
  12   6   5       12.06        2.61     44.40 o 
  13   6   5      106.96      156.31    106.29 o 
  14   6   5      118.27      296.51     71.31 o 
  15   6   5     2895.81     3549.51    246.44 o 
  16   6   5      417.36      449.93     94.42 o 
  17   6   5      496.04      606.01    166.23 o 
  18   6   5       92.25       50.01     52.22 o 
  19   6   5        1.42       49.15     66.69 o 
  20   6   5       24.16       32.42     70.25 o 
  21   6   5      670.03     1058.07    165.05 o 
  22   6   5      119.67      197.70    128.31 o 
  23   6   5       55.96      118.77     76.89 o 
  24   6   5      264.47      406.97    178.33 o 
  25   6   5      163.73      100.41    122.56 o 
  26   6   5       16.87      -10.61     46.65 o 
 -28   7   5        0.00        7.24     64.46 o 
 -27   7   5       31.97       -1.76     46.60 o 
 -26   7   5       48.43       -1.29    191.00 o 
 -25   7   5      202.31      194.31     87.42 o 
 -24   7   5      504.66      476.02    121.72 o 
 -23   7   5       24.20      154.39     80.65 o 
 -22   7   5      195.35      186.61     76.13 o 
 -21   7   5       15.13      159.39     74.13 o 
 -20   7   5      332.73      357.08     91.58 o 
 -19   7   5       10.73       42.48     36.21 o 
 -18   7   5      512.44      722.13     95.04 o 
 -17   7   5      306.36      286.12     61.39 o 
 -16   7   5     1092.50     1041.62     98.52 o 
 -15   7   5      529.99      516.83     73.19 o 
 -14   7   5      442.89      449.72     63.94 o 
 -13   7   5      488.20      316.73     69.79 o 
 -12   7   5     1738.48     1531.29    128.92 o 
 -11   7   5     1015.98      829.45     95.18 o 
 -10   7   5     7069.24     7113.11    317.12 o 
  -9   7   5     3258.14     2676.26    150.02 o 
  -8   7   5      363.85      235.23     45.36 o 
  -7   7   5      268.01      350.81     53.38 o 
  -6   7   5      543.56      516.68     60.43 o 
  -5   7   5     1531.99     1241.10     85.50 o 
  -4   7   5      763.83      548.62     60.07 o 
  -3   7   5       41.97       16.62     12.40 o 
  -2   7   5     1231.50      973.56     57.05 o 
  -1   7   5     2269.35     2453.35     57.63 o 
   0   7   5      691.81      854.12     36.55 o 
   1   7   5      390.87      371.83     37.86 o 
   2   7   5       34.04       25.26     18.74 o 
   3   7   5        0.39       84.01     21.32 o 
   5   7   5       27.59       19.68     17.01 o 
   6   7   5        7.27      -11.11     28.89 o 
   7   7   5       92.08       67.21     60.21 o 
   8   7   5     1474.84     1402.38    114.67 o 
   9   7   5     3002.41     2645.55    165.34 o 
  10   7   5     5046.10     4689.53    230.81 o 
  11   7   5      974.44      760.46    102.64 o 
  12   7   5      141.56      162.45     57.71 o 
  13   7   5        1.88       81.64     36.12 o 
  14   7   5        2.12       20.09     42.68 o 
  15   7   5      138.34      117.59     74.03 o 
  16   7   5      125.77       59.85     59.88 o 
  17   7   5      475.27      536.88    114.08 o 
  18   7   5      650.22      829.22    140.26 o 
  19   7   5       84.49       39.58     57.82 o 
  20   7   5       21.30       23.14     59.27 o 
  21   7   5       39.55       32.79    101.08 o 
  22   7   5      135.68       -6.74    105.26 o 
  23   7   5       34.84       30.73    128.17 o 
  24   7   5       69.33       17.51    117.31 o 
  25   7   5        9.14       21.74     92.86 o 
  26   7   5        7.29      -74.93    139.03 o 
 -28   8   5       50.63      -88.76    163.01 o 
 -27   8   5      230.55      278.34    100.13 o 
 -26   8   5       12.16      -12.68     89.54 o 
 -25   8   5        3.86       59.02     88.25 o 
 -24   8   5       52.73      152.58     76.44 o 
 -23   8   5      779.09      893.65    158.82 o 
 -22   8   5      584.84      752.53    139.66 o 
 -21   8   5      694.21      598.49    124.20 o 
 -20   8   5      334.19      499.72    161.93 o 
 -19   8   5      161.93      206.92     53.61 o 
 -18   8   5      178.41      172.08     42.95 o 
 -17   8   5        1.06       12.43     38.39 o 
 -16   8   5      162.06      158.88     48.90 o 
 -15   8   5      820.21      831.15     89.33 o 
 -14   8   5        8.54       12.94     41.37 o 
 -13   8   5       21.46       41.47     41.96 o 
 -12   8   5       34.72      -26.31     42.37 o 
 -11   8   5       52.90       19.59     30.26 o 
 -10   8   5      673.83      679.06    145.05 o 
  -9   8   5     1051.51     1327.00    405.89 o 
  -8   8   5       26.54       83.99     37.48 o 
  -7   8   5       19.54       27.35     25.57 o 
  -6   8   5       43.47       87.15     36.21 o 
  -5   8   5      161.98      104.77     27.21 o 
  -4   8   5     1608.30     1121.12     43.07 o 
  -3   8   5     1681.23     1131.43     43.21 o 
  -2   8   5     3996.97     3203.54     94.13 o 
  -1   8   5     6369.43     5525.43     86.91 o 
   0   8   5     2146.84     1620.82     58.35 o 
   1   8   5      188.79      170.97     22.51 o 
   2   8   5       80.36       46.66     46.49 o 
   3   8   5     1036.50      841.06     46.02 o 
   4   8   5      689.18      575.57     46.83 o 
   5   8   5      431.68      341.24     38.74 o 
   6   8   5      141.87      134.93     31.12 o 
   7   8   5       41.38      164.18    170.13 o 
   8   8   5      177.33      101.04     34.01 o 
   9   8   5      658.48      538.08     79.39 o 
  10   8   5     1742.81     1435.73    131.45 o 
  11   8   5     1707.82     1403.66    134.50 o 
  12   8   5      123.20      110.43     42.28 o 
  13   8   5        0.57       71.71     38.99 o 
  14   8   5        0.25       94.96    142.73 o 
  15   8   5       97.02      137.64     55.82 o 
  16   8   5       51.06       47.94     64.43 o 
  17   8   5       33.62       38.92     59.91 o 
  18   8   5      355.73      525.65    106.04 o 
  19   8   5     1004.15     1017.82    146.81 o 
  20   8   5       11.63       78.10     75.92 o 
  21   8   5       27.28      -12.08     70.66 o 
  22   8   5       34.56       24.12     76.14 o 
  23   8   5      157.23       58.94     59.64 o 
  24   8   5        2.04       67.01     64.49 o 
  25   8   5        1.11       43.27     75.97 o 
  26   8   5        0.11      -80.82     80.82 o 
 -27   9   5     1538.41     1702.67    218.95 o 
 -26   9   5       33.55       38.86     67.09 o 
 -25   9   5      210.76      533.33    129.81 o 
 -24   9   5      150.07      216.10     82.85 o 
 -23   9   5     1470.44     1756.04    204.15 o 
 -22   9   5       37.54      -20.72     54.80 o 
 -21   9   5        1.45       33.86    101.92 o 
 -20   9   5      739.85     1124.88    153.80 o 
 -19   9   5     1144.21     1678.17    137.54 o 
 -18   9   5      266.51      325.84     62.31 o 
 -17   9   5       26.93       25.27     32.50 o 
 -16   9   5     4648.21     4893.28    277.48 o 
 -15   9   5     5628.49     5677.77    280.67 o 
 -14   9   5      565.28      854.41    138.12 o 
 -13   9   5       13.61      -10.56     59.44 o 
 -12   9   5      367.15      400.56     69.92 o 
 -11   9   5      448.49      429.60     71.94 o 
 -10   9   5     1472.91     1656.27    127.16 o 
  -9   9   5     3178.04     4313.63    197.01 o 
  -8   9   5      902.13      943.10     88.20 o 
  -7   9   5    21050.95    26544.63    439.42 o 
  -6   9   5       82.84      156.31     36.69 o 
  -5   9   5     4752.44     6009.35    129.49 o 
  -4   9   5      993.51     1281.13     46.50 o 
  -3   9   5     7152.91    10356.62    176.86 o 
  -2   9   5     5230.66     7412.76    168.61 o 
  -1   9   5     4336.62     5782.34    156.96 o 
   0   9   5      344.11      480.06     32.39 o 
   1   9   5     9077.14    10834.38    218.44 o 
   2   9   5     1579.37     2134.37     97.44 o 
   3   9   5       67.26      114.05     16.99 o 
   4   9   5      154.27      107.19     19.95 o 
   5   9   5     3100.33     3686.46    123.36 o 
   6   9   5      576.12      814.12     63.44 o 
   7   9   5      841.94     1039.05     78.20 o 
   8   9   5     2250.29     3089.22    141.04 o 
   9   9   5      446.34      748.73     89.13 o 
  10   9   5        7.53       33.41     42.52 o 
  11   9   5       13.00        5.08     32.55 o 
  12   9   5     2304.41     3184.23    203.44 o 
  13   9   5      937.27     1520.93    150.72 o 
  14   9   5    10702.34    12500.82    433.80 o 
  15   9   5     2170.87     2590.36    206.25 o 
  16   9   5      260.90      333.83    189.22 o 
  17   9   5      272.29      488.81    107.94 o 
  18   9   5     1335.13     1409.19    172.87 o 
  19   9   5      335.57      346.38     96.89 o 
  20   9   5     2399.66     2555.59    237.16 o 
  21   9   5      974.97      829.09    146.17 o 
  22   9   5      891.63      892.88    144.20 o 
  23   9   5       38.90      132.03     79.22 o 
  24   9   5      196.57      199.58    148.07 o 
  25   9   5       17.56       89.56     81.53 o 
  26   9   5      295.47      146.91    102.79 o 
 -27  10   5       53.70      136.30    154.07 o 
 -26  10   5       12.81        6.12    119.92 o 
 -25  10   5     1159.66     1175.75    178.75 o 
 -24  10   5      163.35      300.32     96.80 o 
 -23  10   5      261.11      283.61     85.87 o 
 -22  10   5      206.14      156.30     64.93 o 
 -21  10   5      126.51      260.60     82.81 o 
 -20  10   5      142.54      121.81     60.71 o 
 -19  10   5       19.79      -25.06     45.01 o 
 -18  10   5        0.82       43.38     35.44 o 
 -17  10   5      119.98      121.39     43.73 o 
 -16  10   5      100.20       17.01     46.82 o 
 -15  10   5     1211.31     1257.30    138.55 o 
 -14  10   5      294.49      252.82     70.95 o 
 -13  10   5      656.13      594.58     91.92 o 
 -12  10   5       49.01       39.52     38.74 o 
 -11  10   5       43.04      -39.51     41.56 o 
 -10  10   5      313.27      298.22     60.25 o 
  -9  10   5      347.22      313.52     58.40 o 
  -8  10   5        7.01      -33.53     33.53 o 
  -7  10   5       59.04      116.59     35.45 o 
  -6  10   5       32.23       19.60     14.69 o 
  -5  10   5      600.12      669.34     54.93 o 
  -4  10   5       17.41       27.55     11.80 o 
  -3  10   5      337.23      265.46     26.04 o 
  -2  10   5     2033.95     1655.27     78.66 o 
  -1  10   5     2787.72     2427.96     98.25 o 
   0  10   5     1993.91     1574.91     95.11 o 
   1  10   5     2976.54     2897.75     84.38 o 
   2  10   5      125.20       70.81     24.79 o 
   3  10   5       10.13       25.14     14.14 o 
   4  10   5      452.40      377.53     35.28 o 
   5  10   5      756.97      662.67     55.93 o 
   6  10   5      754.94      687.24     60.02 o 
   7  10   5      529.55      556.96     59.49 o 
   8  10   5      549.16      432.84     72.53 o 
   9  10   5     2311.64     2233.80    127.90 o 
  10  10   5      257.58      156.34     51.11 o 
  11  10   5      403.59      472.38     79.54 o 
  12  10   5      521.82      579.66     95.77 o 
  13  10   5      561.40      513.62     92.06 o 
  14  10   5      128.53      127.20     68.38 o 
  15  10   5      460.39      466.37     93.27 o 
  16  10   5       53.66       20.74     51.82 o 
  17  10   5       44.43       27.75     44.06 o 
  18  10   5        0.07      -10.54     86.84 o 
  19  10   5      304.49      309.12     89.03 o 
  20  10   5       19.47       36.35     42.77 o 
  21  10   5      440.30      445.69    111.89 o 
  22  10   5        0.25       49.26     46.91 o 
  23  10   5      107.27      119.35    165.90 o 
  24  10   5       13.26      -12.88     95.86 o 
  25  10   5        5.68       40.35     55.00 o 
  26  10   5       27.64      110.21     87.94 o 
 -27  11   5        7.94       81.96     96.00 o 
 -26  11   5       58.19      -48.19     80.43 o 
 -25  11   5      123.91      229.68     90.82 o 
 -24  11   5       65.24       46.18     59.44 o 
 -23  11   5       25.89      -60.27     71.00 o 
 -22  11   5      243.67       73.57    124.27 o 
 -21  11   5      148.51      188.80     89.07 o 
 -20  11   5       35.01        8.58    111.12 o 
 -19  11   5      104.93      210.74     63.53 o 
 -18  11   5        9.64       80.77     68.28 o 
 -17  11   5       39.95       11.77     60.96 o 
 -16  11   5        7.55      -10.65     44.32 o 
 -15  11   5     1019.53     1055.56    130.12 o 
 -14  11   5      202.79      157.68     58.49 o 
 -13  11   5      976.05      836.34    109.15 o 
 -12  11   5     3634.28     3371.17    207.07 o 
 -11  11   5      346.91      276.55     66.98 o 
 -10  11   5      796.67      737.67    118.03 o 
  -9  11   5     1269.62     1088.32    104.82 o 
  -8  11   5     1278.24      886.82     94.85 o 
  -7  11   5      152.53       95.35     29.30 o 
  -6  11   5       36.37       43.46     20.44 o 
  -5  11   5       59.57       47.53     11.48 o 
  -4  11   5      880.33      889.45     56.91 o 
  -3  11   5        7.56       -2.10     11.43 o 
  -2  11   5       28.29       61.97     23.59 o 
  -1  11   5       32.11       -9.12     29.56 o 
   0  11   5       33.44       31.01     19.24 o 
   1  11   5       88.05       94.08     17.05 o 
   2  11   5       44.30       38.91     25.45 o 
   3  11   5        7.04       -2.75     18.18 o 
   4  11   5       55.40       14.38     20.83 o 
   5  11   5      264.83      195.09     31.82 o 
   6  11   5       27.85       17.70     20.69 o 
   7  11   5       36.01       72.74     24.88 o 
   8  11   5       22.95      -11.60     28.25 o 
   9  11   5      512.34      390.85     59.17 o 
  10  11   5     3144.49     2898.00    152.36 o 
  11  11   5       54.97       20.08     47.04 o 
  12  11   5       36.66       66.31     56.65 o 
  13  11   5      109.67      112.85    102.81 o 
  14  11   5        5.12       57.73     48.07 o 
  15  11   5      109.16      190.34    123.85 o 
  16  11   5       38.62       23.59     44.65 o 
  17  11   5      115.67      107.07     91.42 o 
  18  11   5       91.02       44.50     45.26 o 
  19  11   5       39.82      156.22     90.37 o 
  20  11   5      353.45      388.58    107.38 o 
  21  11   5      165.69       17.57    170.11 o 
  22  11   5      192.21      172.70    132.05 o 
  23  11   5        1.01      -39.81     56.23 o 
  24  11   5       19.34      -41.40     60.28 o 
  25  11   5        3.01       43.36     62.04 o 
 -27  12   5      668.31      583.53    131.56 o 
 -26  12   5      711.95      514.90    123.48 o 
 -25  12   5      330.46      410.69    117.81 o 
 -24  12   5      108.10      124.90     77.24 o 
 -23  12   5       79.61       35.77    111.06 o 
 -22  12   5        9.28      -34.79     62.24 o 
 -21  12   5      263.39      303.82     90.04 o 
 -20  12   5      271.61      298.28     73.61 o 
 -19  12   5       60.85      180.11     87.95 o 
 -18  12   5     1549.92     1834.09    143.09 o 
 -17  12   5        3.57      -19.19     41.54 o 
 -16  12   5      115.51      304.18     81.87 o 
 -15  12   5     1246.83     1138.40    137.65 o 
 -14  12   5      674.14      970.35    125.78 o 
 -13  12   5       93.71      209.43     97.94 o 
 -12  12   5    15114.72    16158.44    727.05 o 
 -11  12   5     9771.88    10140.04    341.75 o 
 -10  12   5     2015.59     3285.76    189.61 o 
  -9  12   5      929.41     1274.76    115.04 o 
  -8  12   5      183.03      322.48     43.87 o 
  -7  12   5       46.92       56.94     22.45 o 
  -6  12   5       22.14       18.59     19.76 o 
  -5  12   5      411.47      570.99     41.47 o 
  -4  12   5    14782.17    18605.40    274.36 o 
  -3  12   5     3174.25     4123.74    155.75 o 
  -2  12   5     4440.14     4953.06    148.83 o 
  -1  12   5     1847.89     2331.19    132.04 o 
   0  12   5     6228.56     8085.72    245.63 o 
   1  12   5      360.95      471.09     30.55 o 
   2  12   5      772.49      812.28     70.51 o 
   3  12   5    14707.31    18286.95    366.47 o 
   4  12   5        9.80        2.19     24.40 o 
   5  12   5     1319.14     1692.71     78.56 o 
   6  12   5       47.29       54.30     30.67 o 
   7  12   5     3462.95     4189.69    160.46 o 
   8  12   5     7333.50     8518.10    233.42 o 
   9  12   5      939.67     1246.70     95.46 o 
  10  12   5      495.24      407.86     55.88 o 
  11  12   5     1671.85     1973.38    131.96 o 
  12  12   5      149.96      101.00     60.29 o 
  13  12   5     2127.84     2237.93    181.22 o 
  14  12   5        2.90       11.51     39.99 o 
  15  12   5      104.20      145.36     58.74 o 
  16  12   5      630.47      692.68    117.41 o 
  17  12   5      912.27     1137.67    149.70 o 
  18  12   5      420.01      240.79    112.72 o 
  19  12   5      503.47      800.22    136.75 o 
  20  12   5      248.98      176.30     80.31 o 
  21  12   5     1980.33     2126.05    216.51 o 
  22  12   5        1.59      -55.17     55.17 o 
  23  12   5      781.98     1028.99    158.69 o 
  24  12   5       40.78      -21.69     77.51 o 
 -27  13   5      302.45      531.00    196.46 o 
 -26  13   5       98.65        3.07     58.78 o 
 -25  13   5      128.68       88.55     72.07 o 
 -24  13   5      153.70       56.79     61.83 o 
 -23  13   5       43.10       -2.09     65.39 o 
 -22  13   5       25.37       99.45     45.71 o 
 -21  13   5        1.02      -62.15     63.00 o 
 -20  13   5      452.70      545.76    200.78 o 
 -19  13   5      270.69      396.78    105.46 o 
 -18  13   5      873.13     1032.74    143.83 o 
 -17  13   5      111.86       79.24     70.10 o 
 -16  13   5       88.92       75.84     58.93 o 
 -15  13   5      162.05      250.61     58.81 o 
 -14  13   5        9.81      -23.61     44.89 o 
 -13  13   5       34.16       92.90     49.59 o 
 -12  13   5     3207.42     3134.36    205.87 o 
 -11  13   5       48.32      168.11     53.52 o 
 -10  13   5     2189.35     1975.06    156.11 o 
  -9  13   5      123.91      157.69     49.48 o 
  -8  13   5      222.43      141.43     34.19 o 
  -7  13   5      607.97      550.64     55.25 o 
  -6  13   5      591.67      509.97     36.80 o 
  -5  13   5        4.89      -11.72     11.72 o 
  -4  13   5     1518.41     1449.12     74.72 o 
  -3  13   5      212.45      251.81     48.27 o 
  -2  13   5      122.37      151.91     47.21 o 
  -1  13   5      287.93      322.20     48.73 o 
   0  13   5        0.08       26.82     26.48 o 
   1  13   5        3.92      -30.70     30.70 o 
   2  13   5       81.21       35.48     26.18 o 
   3  13   5      722.94      443.33     86.34 o 
   4  13   5       49.46       53.64     19.63 o 
   5  13   5       17.74       50.04     38.60 o 
   6  13   5      483.72      498.63     54.79 o 
   7  13   5      190.52      190.22     35.19 o 
   8  13   5       46.43       54.08     39.07 o 
   9  13   5      420.96      291.23     47.27 o 
  10  13   5       23.38       44.59     39.76 o 
  11  13   5      255.39      264.56     60.84 o 
  12  13   5      221.70      161.13     44.79 o 
  13  13   5      612.34      503.29     93.26 o 
  14  13   5       18.22        8.45     52.49 o 
  15  13   5      225.79      242.31     75.00 o 
  16  13   5       54.93       27.02     49.89 o 
  17  13   5      386.88      434.49     91.08 o 
  18  13   5       27.26      -22.94    128.72 o 
  19  13   5       19.52      -43.88     43.88 o 
  20  13   5       81.67      181.59    130.74 o 
  21  13   5       83.25       78.91     53.32 o 
  22  13   5       22.41       72.67     56.30 o 
  23  13   5       48.68      213.09    137.91 o 
  24  13   5        0.17      112.07    147.44 o 
 -26  14   5        6.68        1.77    137.44 o 
 -25  14   5        2.92       41.01     63.39 o 
 -24  14   5       12.07      -72.29     72.29 o 
 -23  14   5      116.23       61.00    156.95 o 
 -22  14   5        7.72        2.67     43.31 o 
 -21  14   5      372.57      480.26    109.91 o 
 -20  14   5      254.60      466.52    108.34 o 
 -19  14   5      351.87      442.23    108.47 o 
 -18  14   5       70.64      126.76     72.47 o 
 -17  14   5       17.88       40.12     64.21 o 
 -16  14   5      144.93      149.43     50.95 o 
 -15  14   5       42.56      135.60     58.53 o 
 -14  14   5       15.51       95.16    112.54 o 
 -13  14   5       15.50       45.24     50.92 o 
 -12  14   5      349.56      383.04     78.29 o 
 -11  14   5        9.26       71.89     57.86 o 
 -10  14   5      204.14      295.75     88.27 o 
  -9  14   5        0.92       19.79     30.26 o 
  -8  14   5      201.47      162.69     37.15 o 
  -7  14   5      613.71      448.54     61.42 o 
  -6  14   5      251.62      109.88     28.55 o 
  -5  14   5       60.30       27.07     29.54 o 
  -4  14   5       41.23       88.83     38.95 o 
  -3  14   5      661.74      547.28     94.91 o 
  -2  14   5     2790.78     2318.48    135.97 o 
  -1  14   5      937.22      719.41     76.74 o 
   0  14   5      178.19      184.97     46.15 o 
   1  14   5      681.05      558.84     60.09 o 
   2  14   5      174.96       71.76     15.01 o 
   3  14   5       33.67       20.84     17.02 o 
   4  14   5       75.80       75.77     22.96 o 
   5  14   5        0.09       34.03     17.54 o 
   6  14   5     1157.24     1133.87     80.57 o 
   7  14   5      430.32      444.36     50.54 o 
   8  14   5       86.73       37.85     30.39 o 
   9  14   5      171.81      182.03     47.34 o 
  10  14   5      222.88      232.11     45.54 o 
  11  14   5      128.16       86.64     46.94 o 
  12  14   5      424.38      418.99     73.93 o 
  13  14   5        2.86       63.02     53.46 o 
  14  14   5      188.83      223.35     67.42 o 
  15  14   5      389.08      420.57     89.28 o 
  16  14   5      338.98      344.81     90.76 o 
  17  14   5       26.56        5.86     45.31 o 
  18  14   5       66.68       16.69     47.28 o 
  19  14   5      244.97       87.26     53.18 o 
  20  14   5      117.53       92.28     63.65 o 
  21  14   5       78.44      127.96    114.83 o 
  22  14   5      164.98      114.88    107.76 o 
  23  14   5       22.71       58.15    129.58 o 
  24  14   5      154.32      167.10    119.48 o 
 -26  15   5      125.71      193.09     82.10 o 
 -25  15   5       16.24      -34.49     86.28 o 
 -24  15   5       60.09       80.24     56.23 o 
 -23  15   5      982.44     1127.63    164.10 o 
 -22  15   5       31.50       24.69     63.91 o 
 -21  15   5      275.27      335.02     90.93 o 
 -20  15   5        4.22       79.56     55.02 o 
 -19  15   5     1116.81     1327.05    167.15 o 
 -18  15   5      887.17     1017.21    152.09 o 
 -17  15   5      177.27      266.45     77.67 o 
 -16  15   5       13.41       66.40     60.60 o 
 -15  15   5      500.44      627.84    182.34 o 
 -14  15   5      409.40      498.44     97.26 o 
 -13  15   5      241.58      247.84     66.64 o 
 -12  15   5      765.80      822.78    115.08 o 
 -11  15   5       16.28       37.52     39.94 o 
 -10  15   5     1332.36     1647.69    108.43 o 
  -9  15   5     1587.51     1617.59    102.34 o 
  -8  15   5      338.31      371.92     52.60 o 
  -7  15   5       79.76       43.89     27.19 o 
  -6  15   5     3265.81     4050.74    184.82 o 
  -5  15   5      295.42      322.18     42.78 o 
  -4  15   5     1755.65     2281.70    135.52 o 
  -3  15   5     3917.61     4555.95    191.29 o 
  -2  15   5       26.09      181.97     58.49 o 
  -1  15   5       73.29      154.13     49.48 o 
   0  15   5      427.74      645.38     70.88 o 
   1  15   5     3558.62     4298.72    163.52 o 
   2  15   5        0.53       33.72     28.18 o 
   3  15   5     3878.50     4401.26    169.76 o 
   4  15   5     1980.49     1886.73    183.51 o 
   5  15   5     3486.60     3736.17    117.78 o 
   6  15   5      182.46      233.21     34.41 o 
   7  15   5       93.37      177.80     34.39 o 
   8  15   5      387.74      366.44     48.24 o 
   9  15   5      202.80      173.62     43.36 o 
  10  15   5     1689.28     1448.41    109.90 o 
  11  15   5     5814.55     6822.18    243.47 o 
  12  15   5       17.18       54.81     58.87 o 
  13  15   5      419.46      771.18     93.87 o 
  14  15   5      545.05      548.62    118.05 o 
  15  15   5      464.75      520.36     99.78 o 
  16  15   5     1470.37     1515.94    195.84 o 
  17  15   5      555.10      570.31    113.00 o 
  18  15   5       10.80      -15.11     84.23 o 
  19  15   5      415.85      467.51    165.58 o 
  20  15   5       47.10      208.99    118.07 o 
  21  15   5      155.49      350.62    142.14 o 
  22  15   5        5.15      -70.05     86.74 o 
  23  15   5       46.30      -37.93     68.36 o 
 -26  16   5       26.81      197.26     81.01 o 
 -25  16   5      186.56      182.31     72.37 o 
 -24  16   5      204.85       96.45    100.67 o 
 -23  16   5       33.11       10.51     48.72 o 
 -22  16   5      132.43       34.61     52.87 o 
 -21  16   5      155.69      236.33     72.35 o 
 -20  16   5       19.78       30.52     52.64 o 
 -19  16   5      137.41      233.12    125.11 o 
 -18  16   5        0.09       18.78     50.98 o 
 -17  16   5      170.95       29.36     88.25 o 
 -16  16   5       92.19       49.12     50.72 o 
 -15  16   5        4.92      -38.93     38.93 o 
 -14  16   5      115.85       40.38     59.70 o 
 -13  16   5        9.87       50.20     49.57 o 
 -12  16   5      666.60      627.57     75.77 o 
 -11  16   5       81.48      127.82     37.26 o 
 -10  16   5      507.72      511.09     68.49 o 
  -9  16   5      248.08      304.35     50.49 o 
  -8  16   5      461.74      347.70     49.15 o 
  -7  16   5       57.56       34.86     24.51 o 
  -6  16   5      222.07      217.32     36.16 o 
  -5  16   5       59.68       11.48     33.10 o 
  -4  16   5      956.62     1185.25    106.85 o 
  -3  16   5      170.90      207.75     89.15 o 
  -2  16   5      240.58      339.47     66.23 o 
  -1  16   5        0.52       35.73     36.16 o 
   0  16   5      733.96      753.93     73.69 o 
   1  16   5       17.09        2.90     28.31 o 
   2  16   5      151.76      174.53     44.85 o 
   3  16   5      257.73      217.66     48.85 o 
   4  16   5       98.99       60.41     17.22 o 
   5  16   5        0.92      -16.22     16.22 o 
   6  16   5        8.59       32.70     22.12 o 
   7  16   5       42.91       79.51     26.32 o 
   8  16   5      853.45      902.36     73.53 o 
   9  16   5      391.04      388.21     52.99 o 
  10  16   5      131.63      105.42     57.01 o 
  11  16   5        1.30       70.56     43.40 o 
  12  16   5      303.44      237.24     56.23 o 
  13  16   5      159.73      151.42     46.88 o 
  14  16   5        0.03       -4.04     41.86 o 
  15  16   5        5.51       52.80     50.81 o 
  16  16   5       42.47       14.47     77.47 o 
  17  16   5      281.29       57.56     97.83 o 
  18  16   5       33.42      -39.64     81.34 o 
  19  16   5        4.91       90.79     92.15 o 
  20  16   5       37.60       -0.32     74.61 o 
  21  16   5       10.06       77.71    112.65 o 
  22  16   5        0.18      125.61     86.50 o 
  23  16   5       23.25      136.65    110.55 o 
 -25  17   5      326.88      207.12     81.16 o 
 -24  17   5        5.42      -36.29     68.87 o 
 -23  17   5       42.03      -31.31     61.43 o 
 -22  17   5       23.03       41.30     57.69 o 
 -21  17   5        3.47       53.43     71.07 o 
 -20  17   5       87.67      129.93     73.68 o 
 -19  17   5       72.91      187.02    136.19 o 
 -18  17   5      131.12      166.32     69.59 o 
 -17  17   5       74.91       44.90     61.39 o 
 -16  17   5        1.66       53.64     51.29 o 
 -15  17   5      112.37      188.11     67.35 o 
 -14  17   5        0.06       58.35    180.08 o 
 -13  17   5        0.74       23.40     32.33 o 
 -12  17   5      963.09      930.17     93.89 o 
 -11  17   5      542.76      511.25     70.25 o 
 -10  17   5       45.37       86.02     39.54 o 
  -9  17   5      292.27      255.29     48.42 o 
  -8  17   5      127.26      131.94     39.30 o 
  -7  17   5       27.63      104.45     44.06 o 
  -6  17   5        2.37      -23.29     23.29 o 
  -5  17   5      171.79      213.20     70.70 o 
  -4  17   5      136.29      153.08     59.73 o 
  -3  17   5     1539.68     1664.37    129.60 o 
  -2  17   5       14.97       66.38     40.29 o 
  -1  17   5       17.99       54.47     40.49 o 
   0  17   5      111.29      129.97     36.89 o 
   1  17   5       14.72       15.90     27.68 o 
   2  17   5      118.44       77.96     33.51 o 
   3  17   5       46.19      106.03     49.65 o 
   4  17   5        0.17       89.88     41.49 o 
   5  17   5      214.73      195.77     72.11 o 
   6  17   5      231.00      325.57     76.36 o 
   7  17   5      102.71      186.51     51.54 o 
   8  17   5       51.13       45.91     25.93 o 
   9  17   5        0.34       11.96     26.58 o 
  10  17   5        0.21       30.49     45.99 o 
  11  17   5       87.63       85.06     51.29 o 
  12  17   5       85.96       24.90     63.84 o 
  13  17   5        5.25        4.00     52.68 o 
  14  17   5      133.53      217.29     93.45 o 
  15  17   5       76.15       56.34     66.48 o 
  16  17   5        7.24      -24.07     70.57 o 
  17  17   5       82.80      184.37    111.68 o 
  18  17   5       35.35       32.70     60.60 o 
  19  17   5       25.86      144.75    103.16 o 
  20  17   5      107.23      -23.19     73.27 o 
  21  17   5       22.04       94.46    108.20 o 
  22  17   5      190.38       93.66    108.52 o 
  23  17   5        0.29       29.96    103.73 o 
 -25  18   5     1025.53     1270.53    190.06 o 
 -24  18   5       75.57      -28.20     84.84 o 
 -23  18   5       36.74      -86.40     86.40 o 
 -22  18   5        1.64      -13.16     60.73 o 
 -21  18   5        5.60       79.42     82.33 o 
 -20  18   5      368.60      270.64     92.98 o 
 -19  18   5       11.95      174.83     70.74 o 
 -18  18   5      733.84      744.80    126.50 o 
 -17  18   5       91.13       12.78    140.34 o 
 -16  18   5        6.00       65.19    170.27 o 
 -15  18   5     1072.26     1219.86    116.26 o 
 -14  18   5       53.09       37.49     42.31 o 
 -13  18   5       92.02      168.25     48.20 o 
 -12  18   5     5542.51     6249.51    232.80 o 
 -11  18   5     2547.77     2427.29    142.43 o 
 -10  18   5      192.86      291.39     52.36 o 
  -9  18   5      236.84      210.82     46.89 o 
  -8  18   5        1.69        4.24     30.78 o 
  -7  18   5     4152.06     4781.57    175.13 o 
  -6  18   5     3480.55     3508.42    227.34 o 
  -5  18   5     4465.17     4801.03    221.45 o 
  -4  18   5      593.24     1004.95    105.18 o 
  -3  18   5      101.32      126.61     49.61 o 
  -2  18   5     1685.24     1627.68    132.72 o 
  -1  18   5     2537.13     2727.13    170.03 o 
   0  18   5      242.76      204.21     51.04 o 
   1  18   5     3080.19     3460.72    159.07 o 
   2  18   5     7556.98     7884.30    241.85 o 
   3  18   5    12631.57    13610.71    320.65 o 
   4  18   5     2436.53     2435.23    139.51 o 
   5  18   5     1892.66     2175.65    135.41 o 
   6  18   5     2276.16     2128.55    139.29 o 
   7  18   5      163.40      154.12     58.60 o 
   8  18   5      527.33      694.25     89.21 o 
   9  18   5      439.59      550.96     70.38 o 
  10  18   5      584.01      430.89     69.98 o 
  11  18   5      339.45      448.33     77.78 o 
  12  18   5      267.45      308.37     63.00 o 
  13  18   5      450.87      490.19    109.59 o 
  14  18   5      181.29       84.32     62.66 o 
  15  18   5     1435.25     1705.80    282.08 o 
  16  18   5      301.99      371.59    142.73 o 
  17  18   5      496.57      626.09    199.44 o 
  18  18   5       86.45      184.55    117.63 o 
  19  18   5      511.96      804.01    219.31 o 
  20  18   5        1.86       34.08     79.55 o 
  21  18   5      175.17      189.14    117.93 o 
  22  18   5      122.98      199.80    161.33 o 
 -25  19   5       15.85      118.99    118.87 o 
 -24  19   5       61.65      -58.98    181.81 o 
 -23  19   5       35.79       -1.90     53.73 o 
 -22  19   5        1.05      -48.54     66.33 o 
 -21  19   5       59.81       37.17     65.25 o 
 -20  19   5      466.08      294.28    161.53 o 
 -19  19   5        8.28      232.77    177.11 o 
 -18  19   5       25.47       10.76     65.29 o 
 -17  19   5        1.32       -3.76     79.43 o 
 -16  19   5      223.25      207.86     75.16 o 
 -15  19   5        2.63       -5.10     85.23 o
[truncated: 976,852 more chars]
